# Supplementary material for: Basketball Shot Types and Shot Success in Different Levels of Competitive Basketball
Source: PLoS One. 2015 Jun 3;10(6):e0128885. doi: 10.1371/journal.pone.0128885 (PMC4454648; doi:10.1371/journal.pone.0128885)
Supplement: S1 Dataset — The data are in csv format with headers. (CSV) [file pone.0128885.s012.csv]

Competition	Game	PlayerType	Made	Transition	TwoLegged	ShotType	Movement	Angle	Distance
U14	DRAVOGRAD-SLOVAN U-14.csv	F	1	1	1	above head	no	73.83	0.73
U14	KRKA-SLOVAN U-14.csv	F	0	0	1	layup	no	28.13	1.02
U14	SLOVAN-ELEKTRO GORENJSKA PRODAJA U-14.csv	F	0	0	1	above head	no	51.88	7.22
U14	KRKA-SLOVAN U-14.csv	F	0	1	1	above head	no	80.84	3.64
U14	KRKA-SLOVAN U-14.csv	F	0	0	1	above head	no	30.89	7.2
U14	DRAVOGRAD-SLOVAN U-14.csv	F	0	0	1	other	no	63.96	1.07
U14	KRKA-SLOVAN U-14.csv	F	1	1	0	above head	no	49.7	0.56
U14	KRKA-SLOVAN U-14.csv	F	1	1	0	layup	dribble or cut	64.48	0.59
U14	DRAVOGRAD-SLOVAN U-14.csv	F	0	0	0	layup	dribble or cut	62.56	0.91
U14	DRAVOGRAD-SLOVAN U-14.csv	F	1	0	0	layup	dribble or cut	39.79	0.75
U14	SLOVAN-ELEKTRO GORENJSKA PRODAJA U-14.csv	F	1	1	1	layup	no	59.97	0.62
U14	KRKA-SLOVAN U-14.csv	F	1	0	1	above head	no	46.66	7.51
U14	SLOVAN-ELEKTRO GORENJSKA PRODAJA U-14.csv	F	0	0	0	above head	no	2.87	2.14
U14	KRKA-ELEKTRO GORENJSKA PRODAJA U-14.csv	G	0	1	0	layup	dribble or cut	64.48	0.59
U14	DRAVOGRAD-ELEKTRO GORENJSKA PRODAJA U-14.csv	G	0	0	1	other	no	7.81	7.49
U14	KRKA-ELEKTRO GORENJSKA PRODAJA U-14.csv	G	0	1	0	other	dribble or cut	59.78	1.36
U14	KRKA-ELEKTRO GORENJSKA PRODAJA U-14.csv	G	0	0	1	other	no	62.66	7.36
U14	SLOVAN-ELEKTRO GORENJSKA PRODAJA U-14.csv	G	0	0	0	other	dribble or cut	5.08	2.42
U14	SLOVAN-ELEKTRO GORENJSKA PRODAJA U-14.csv	G	0	0	1	above head	no	28.04	6.27
U14	SLOVAN-ELEKTRO GORENJSKA PRODAJA U-14.csv	G	1	1	0	layup	dribble or cut	60.91	0.86
U14	DRAVOGRAD-ELEKTRO GORENJSKA PRODAJA U-14.csv	G	0	0	1	other	no	4.42	6.95
U14	SLOVAN-ELEKTRO GORENJSKA PRODAJA U-14.csv	G	1	0	0	above head	dribble or cut	7.16	1.29
U14	KRKA-ELEKTRO GORENJSKA PRODAJA U-14.csv	G	0	0	1	other	no	43.19	7.51
U14	KRKA-ELEKTRO GORENJSKA PRODAJA U-14.csv	G	1	0	1	above head	no	52.99	1.68
U14	DRAVOGRAD-ELEKTRO GORENJSKA PRODAJA U-14.csv	G	1	0	1	other	no	72.12	7.15
U14	DRAVOGRAD-ELEKTRO GORENJSKA PRODAJA U-14.csv	G	0	0	1	layup	no	72.56	0.67
U14	DRAVOGRAD-ELEKTRO GORENJSKA PRODAJA U-14.csv	G	0	0	1	other	no	21.04	7.31
U14	DRAVOGRAD-ELEKTRO GORENJSKA PRODAJA U-14.csv	G	1	0	1	other	no	84.39	5.92
U14	DRAVOGRAD-ELEKTRO GORENJSKA PRODAJA U-14.csv	G	0	0	1	other	no	83.18	4.42
U14	DRAVOGRAD-ELEKTRO GORENJSKA PRODAJA U-14.csv	G	1	0	1	above head	no	84.92	5.32
U14	KRKA-ELEKTRO GORENJSKA PRODAJA U-14.csv	G	1	0	1	other	no	87.88	6.92
U14	SLOVAN-ELEKTRO GORENJSKA PRODAJA U-14.csv	G	0	0	1	above head	no	31.93	7.6
U14	KRKA-ELEKTRO GORENJSKA PRODAJA U-14.csv	G	1	0	1	other	no	48.34	7.03
U14	SLOVAN-ELEKTRO GORENJSKA PRODAJA U-14.csv	G	1	0	0	layup	dribble or cut	62.05	0.55
U14	DRAVOGRAD-ELEKTRO GORENJSKA PRODAJA U-14.csv	G	0	0	1	other	no	41.24	7.07
U14	SLOVAN-ELEKTRO GORENJSKA PRODAJA U-14.csv	G	1	1	0	other	no	66.54	0.64
U14	KRKA-ELEKTRO GORENJSKA PRODAJA U-14.csv	G	0	0	1	other	no	30	7.07
U14	SLOVAN-ELEKTRO GORENJSKA PRODAJA U-14.csv	G	0	1	0	layup	dribble or cut	45.76	0.6
U14	DRAVOGRAD-ELEKTRO GORENJSKA PRODAJA U-14.csv	G	1	0	0	other	drive	36.64	1.8
U14	DRAVOGRAD-ELEKTRO GORENJSKA PRODAJA U-14.csv	G	0	0	0	layup	dribble or cut	55.84	0.65
U14	DRAVOGRAD-ELEKTRO GORENJSKA PRODAJA U-14.csv	G	0	0	1	other	no	14.31	7.15
U14	DRAVOGRAD-ELEKTRO GORENJSKA PRODAJA U-14.csv	G	1	0	1	other	no	81.18	6.94
U14	DRAVOGRAD-ELEKTRO GORENJSKA PRODAJA U-14.csv	G	1	0	1	above head	no	75.64	2.99
U14	KRKA-ELEKTRO GORENJSKA PRODAJA U-14.csv	G	1	0	1	above head	no	52.57	1.48
U14	KRKA-ELEKTRO GORENJSKA PRODAJA U-14.csv	G	0	0	0	layup	drive	0	0.47
U14	SLOVAN-ELEKTRO GORENJSKA PRODAJA U-14.csv	G	0	0	1	other	no	44.62	7.09
U14	DRAVOGRAD-ELEKTRO GORENJSKA PRODAJA U-14.csv	G	0	0	0	layup	dribble or cut	54.15	0.53
U14	DRAVOGRAD-ELEKTRO GORENJSKA PRODAJA U-14.csv	G	1	0	1	above head	no	33.48	5.34
U14	DRAVOGRAD-ELEKTRO GORENJSKA PRODAJA U-14.csv	G	0	0	1	above head	no	45.48	4.36
U14	DRAVOGRAD-ELEKTRO GORENJSKA PRODAJA U-14.csv	G	1	0	1	above head	no	76.45	2.7
U14	SLOVAN-ELEKTRO GORENJSKA PRODAJA U-14.csv	F	1	0	1	above head	no	16.13	7.33
U14	DRAVOGRAD-SLOVAN U-14.csv	F	0	1	1	other	no	51.42	2.74
U14	KRKA-DRAVOGRAD U-14.csv	F	0	0	0	above head	no	62.28	0.67
U14	DRAVOGRAD-SLOVAN U-14.csv	F	1	0	0	above head	dribble or cut	33.26	1.47
U14	KRKA-DRAVOGRAD U-14.csv	F	0	0	0	above head	dribble or cut	31.97	0.81
U14	DRAVOGRAD-SLOVAN U-14.csv	F	1	1	1	hook shot	no	75.24	2.27
U14	DRAVOGRAD-SLOVAN U-14.csv	F	0	0	1	other	no	15.39	7.47
U14	DRAVOGRAD-SLOVAN U-14.csv	F	0	1	1	above head	no	41.66	7.33
U14	KRKA-DRAVOGRAD U-14.csv	F	1	0	0	layup	dribble or cut	83.85	0.38
U14	KRKA-DRAVOGRAD U-14.csv	F	0	0	1	layup	no	49.49	1.06
U14	KRKA-DRAVOGRAD U-14.csv	F	0	0	0	layup	drive	55.84	0.65
U14	DRAVOGRAD-ELEKTRO GORENJSKA PRODAJA U-14.csv	F	1	0	0	layup	dribble or cut	49.7	0.56
U14	KRKA-DRAVOGRAD U-14.csv	F	0	0	1	above head	no	66.02	4.34
U14	KRKA-DRAVOGRAD U-14.csv	F	0	0	1	layup	no	0	0.52
U14	DRAVOGRAD-ELEKTRO GORENJSKA PRODAJA U-14.csv	F	1	0	0	other	drive	24.83	3.19
U14	KRKA-DRAVOGRAD U-14.csv	F	1	0	1	above head	no	56	1.23
U14	DRAVOGRAD-SLOVAN U-14.csv	F	1	0	1	above head	no	26.26	5.57
U14	KRKA-DRAVOGRAD U-14.csv	F	0	0	1	above head	no	4.71	7.17
U14	DRAVOGRAD-ELEKTRO GORENJSKA PRODAJA U-14.csv	F	1	0	0	layup	dribble or cut	59.97	0.62
U14	DRAVOGRAD-ELEKTRO GORENJSKA PRODAJA U-14.csv	F	0	1	0	layup	dribble or cut	54.15	0.53
U14	DRAVOGRAD-ELEKTRO GORENJSKA PRODAJA U-14.csv	F	0	0	0	layup	drive	70.14	0.91
U14	DRAVOGRAD-SLOVAN U-14.csv	F	0	0	0	above head	dribble or cut	71.22	0.96
U14	KRKA-DRAVOGRAD U-14.csv	F	1	0	1	hook shot	no	72.86	1.23
U14	DRAVOGRAD-ELEKTRO GORENJSKA PRODAJA U-14.csv	F	1	0	0	hook shot	no	3.86	0.8
U14	DRAVOGRAD-SLOVAN U-14.csv	F	0	0	1	above head	no	33.83	7.7
U14	KRKA-DRAVOGRAD U-14.csv	F	0	0	1	above head	no	55.65	5.32
U14	DRAVOGRAD-SLOVAN U-14.csv	F	1	0	1	hook shot	no	2.75	1.12
U14	DRAVOGRAD-SLOVAN U-14.csv	F	0	0	0	hook shot	no	1.92	1.6
U14	DRAVOGRAD-SLOVAN U-14.csv	F	0	0	1	above head	no	74.14	4.68
U14	KRKA-DRAVOGRAD U-14.csv	F	0	0	1	above head	no	60.04	1.05
U14	DRAVOGRAD-ELEKTRO GORENJSKA PRODAJA U-14.csv	F	0	0	1	above head	no	40.78	5.74
U14	KRKA-DRAVOGRAD U-14.csv	F	1	0	0	layup	dribble or cut	77.6	0.44
U14	DRAVOGRAD-ELEKTRO GORENJSKA PRODAJA U-14.csv	F	1	0	0	above head	dribble or cut	68.3	0.69
U14	KRKA-DRAVOGRAD U-14.csv	F	1	1	0	other	dribble or cut	69.35	1.03
U14	DRAVOGRAD-ELEKTRO GORENJSKA PRODAJA U-14.csv	F	0	0	1	above head	no	48.47	7.37
U14	DRAVOGRAD-SLOVAN U-14.csv	F	0	0	1	above head	no	34.71	5.55
U14	DRAVOGRAD-ELEKTRO GORENJSKA PRODAJA U-14.csv	F	0	0	1	above head	no	15.06	4.95
U14	DRAVOGRAD-ELEKTRO GORENJSKA PRODAJA U-14.csv	F	1	0	0	layup	dribble or cut	68.3	0.69
U14	DRAVOGRAD-SLOVAN U-14.csv	F	1	0	0	above head	no	50.89	1.17
U14	DRAVOGRAD-SLOVAN U-14.csv	F	1	0	1	layup	no	8.87	0.69
U14	DRAVOGRAD-SLOVAN U-14.csv	F	1	0	0	layup	dribble or cut	59.97	0.62
U14	DRAVOGRAD-SLOVAN U-14.csv	F	0	1	1	other	no	22.58	0.98
U14	DRAVOGRAD-SLOVAN U-14.csv	F	1	0	1	above head	no	55.35	1.3
U14	DRAVOGRAD-SLOVAN U-14.csv	F	0	0	0	layup	drive	77.03	0.66
U14	DRAVOGRAD-SLOVAN U-14.csv	F	1	0	0	layup	dribble or cut	64.48	0.59
U14	KRKA-SLOVAN U-14.csv	F	1	1	0	above head	no	42.56	0.71
U14	DRAVOGRAD-SLOVAN U-14.csv	F	0	1	0	layup	dribble or cut	42.78	0.79
U14	DRAVOGRAD-ELEKTRO GORENJSKA PRODAJA U-14.csv	C	0	0	0	above head	no	33.16	1.08
U14	DRAVOGRAD-ELEKTRO GORENJSKA PRODAJA U-14.csv	C	0	0	1	above head	no	70.78	4.54
U14	DRAVOGRAD-ELEKTRO GORENJSKA PRODAJA U-14.csv	G	1	0	1	other	no	65.78	5.87
U14	KRKA-ELEKTRO GORENJSKA PRODAJA U-14.csv	F	1	1	0	above head	dribble or cut	18.59	1.01
U14	KRKA-ELEKTRO GORENJSKA PRODAJA U-14.csv	F	0	0	0	layup	dribble or cut	70.14	0.91
U14	KRKA-ELEKTRO GORENJSKA PRODAJA U-14.csv	F	1	0	1	other	no	30.82	7.32
U14	SLOVAN-ELEKTRO GORENJSKA PRODAJA U-14.csv	F	0	1	0	layup	dribble or cut	53.57	1.07
U14	KRKA-ELEKTRO GORENJSKA PRODAJA U-14.csv	F	0	0	0	layup	dribble or cut	53.45	1.33
U14	SLOVAN-ELEKTRO GORENJSKA PRODAJA U-14.csv	F	0	0	1	other	no	43.72	7.21
U14	KRKA-DRAVOGRAD U-14.csv	F	0	0	1	other	no	77.95	6.9
U14	KRKA-ELEKTRO GORENJSKA PRODAJA U-14.csv	F	0	0	0	layup	drive	39.79	0.75
U14	KRKA-DRAVOGRAD U-14.csv	F	0	0	1	other	no	44.93	7.05
U14	KRKA-DRAVOGRAD U-14.csv	F	1	0	0	above head	no	25.09	2.78
U14	KRKA-DRAVOGRAD U-14.csv	F	0	0	1	layup	no	75.89	1.49
U14	KRKA-ELEKTRO GORENJSKA PRODAJA U-14.csv	G	0	0	1	above head	no	7.94	5.04
U14	KRKA-DRAVOGRAD U-14.csv	G	1	0	0	layup	drive	71.09	0.62
U14	KRKA-ELEKTRO GORENJSKA PRODAJA U-14.csv	G	0	0	1	above head	no	78.22	2.57
U14	KRKA-ELEKTRO GORENJSKA PRODAJA U-14.csv	G	1	0	1	above head	no	24.02	5.53
U14	KRKA-SLOVAN U-14.csv	G	0	0	1	above head	no	4.48	2.74
U14	KRKA-SLOVAN U-14.csv	G	0	0	1	above head	no	40.67	7.15
U14	KRKA-SLOVAN U-14.csv	G	1	1	0	layup	dribble or cut	62.05	0.55
U14	KRKA-ELEKTRO GORENJSKA PRODAJA U-14.csv	G	0	0	1	above head	no	14.02	3.32
U14	KRKA-SLOVAN U-14.csv	G	0	0	1	above head	no	51.81	7.29
U14	KRKA-ELEKTRO GORENJSKA PRODAJA U-14.csv	G	0	0	0	layup	dribble or cut	12.88	1.2
U14	KRKA-ELEKTRO GORENJSKA PRODAJA U-14.csv	G	1	0	0	layup	drive	17.02	0.55
U14	KRKA-SLOVAN U-14.csv	G	0	0	1	above head	no	86.99	6.92
U14	KRKA-SLOVAN U-14.csv	G	0	1	1	above head	no	27.06	7.3
U14	KRKA-ELEKTRO GORENJSKA PRODAJA U-14.csv	G	0	0	1	above head	no	52.38	7.03
U14	KRKA-SLOVAN U-14.csv	G	0	0	1	above head	no	54.36	7.19
U14	KRKA-ELEKTRO GORENJSKA PRODAJA U-14.csv	G	1	0	1	above head	no	85.53	3.98
U14	KRKA-ELEKTRO GORENJSKA PRODAJA U-14.csv	G	0	0	1	above head	no	23.25	7.19
U14	KRKA-SLOVAN U-14.csv	G	0	0	1	above head	no	18.52	7.08
U14	KRKA-ELEKTRO GORENJSKA PRODAJA U-14.csv	G	0	0	0	other	dribble or cut	48.67	0.71
U14	KRKA-SLOVAN U-14.csv	G	0	0	1	above head	no	11.44	7.29
U14	KRKA-ELEKTRO GORENJSKA PRODAJA U-14.csv	G	0	0	1	above head	no	71.75	2.71
U14	KRKA-SLOVAN U-14.csv	G	0	0	1	above head	no	3.09	5.97
U14	KRKA-DRAVOGRAD U-14.csv	G	0	0	1	other	no	17.71	7.22
U14	KRKA-DRAVOGRAD U-14.csv	G	0	0	1	other	no	65.36	7.07
U14	KRKA-DRAVOGRAD U-14.csv	G	1	1	0	layup	dribble or cut	70.94	0.45
U14	KRKA-ELEKTRO GORENJSKA PRODAJA U-14.csv	G	0	0	0	layup	dribble or cut	59.07	0.81
U14	KRKA-ELEKTRO GORENJSKA PRODAJA U-14.csv	G	0	0	1	other	no	51.28	7.21
U14	KRKA-DRAVOGRAD U-14.csv	G	0	1	1	above head	no	42.97	0.86
U14	KRKA-ELEKTRO GORENJSKA PRODAJA U-14.csv	G	1	1	0	layup	dribble or cut	71.09	0.62
U14	DRAVOGRAD-SLOVAN U-14.csv	F	0	1	0	layup	dribble or cut	57.01	0.77
U14	DRAVOGRAD-ELEKTRO GORENJSKA PRODAJA U-14.csv	F	1	0	0	layup	drive	29.62	0.54
U14	KRKA-DRAVOGRAD U-14.csv	F	0	0	1	other	no	64.78	7.05
U14	DRAVOGRAD-ELEKTRO GORENJSKA PRODAJA U-14.csv	F	0	0	1	above head	no	60.91	7.17
U14	KRKA-DRAVOGRAD U-14.csv	F	0	0	1	above head	no	41.88	7.14
U14	DRAVOGRAD-SLOVAN U-14.csv	F	0	0	1	above head	no	49.65	7.38
U14	DRAVOGRAD-SLOVAN U-14.csv	F	0	1	1	above head	no	58.14	1.2
U14	DRAVOGRAD-ELEKTRO GORENJSKA PRODAJA U-14.csv	F	1	1	0	other	dribble or cut	70.94	0.45
U14	DRAVOGRAD-SLOVAN U-14.csv	F	0	0	1	above head	no	80.97	3.69
U14	KRKA-DRAVOGRAD U-14.csv	F	0	0	1	layup	no	59.97	0.62
U14	DRAVOGRAD-ELEKTRO GORENJSKA PRODAJA U-14.csv	F	1	0	1	other	no	22.85	7.17
U14	DRAVOGRAD-SLOVAN U-14.csv	F	1	0	0	layup	dribble or cut	75.89	0.61
U14	DRAVOGRAD-ELEKTRO GORENJSKA PRODAJA U-14.csv	F	1	1	0	layup	dribble or cut	83.85	0.38
U14	KRKA-DRAVOGRAD U-14.csv	F	0	0	1	above head	no	24.8	7.28
U14	DRAVOGRAD-ELEKTRO GORENJSKA PRODAJA U-14.csv	F	0	0	0	layup	drive	20.31	0.62
U14	DRAVOGRAD-SLOVAN U-14.csv	F	0	0	1	other	no	53.98	7.48
U14	DRAVOGRAD-SLOVAN U-14.csv	F	0	0	1	above head	no	7.81	7.49
U14	DRAVOGRAD-SLOVAN U-14.csv	F	0	0	0	layup	dribble or cut	40.97	0.98
U14	DRAVOGRAD-SLOVAN U-14.csv	F	1	0	0	layup	dribble or cut	26.86	0.83
U14	KRKA-DRAVOGRAD U-14.csv	F	1	0	1	above head	no	30.72	5.56
U14	DRAVOGRAD-ELEKTRO GORENJSKA PRODAJA U-14.csv	F	0	1	0	layup	dribble or cut	80.91	0.6
U14	DRAVOGRAD-SLOVAN U-14.csv	F	1	0	0	layup	dribble or cut	39.79	0.75
U14	DRAVOGRAD-ELEKTRO GORENJSKA PRODAJA U-14.csv	F	0	0	1	above head	no	69.11	4.64
U14	KRKA-DRAVOGRAD U-14.csv	F	0	0	1	above head	no	67.16	4.13
U14	DRAVOGRAD-SLOVAN U-14.csv	F	1	0	1	above head	no	74.55	0.56
U14	DRAVOGRAD-ELEKTRO GORENJSKA PRODAJA U-14.csv	F	0	0	0	above head	dribble or cut	23.85	0.93
U14	DRAVOGRAD-ELEKTRO GORENJSKA PRODAJA U-14.csv	F	1	0	0	layup	drive	67.28	0.52
U14	DRAVOGRAD-SLOVAN U-14.csv	G	1	0	1	other	no	83.15	1.24
U14	DRAVOGRAD-SLOVAN U-14.csv	G	0	0	0	layup	dribble or cut	52.08	0.68
U14	KRKA-SLOVAN U-14.csv	G	1	1	0	layup	dribble or cut	66.54	0.64
U14	KRKA-SLOVAN U-14.csv	G	0	0	0	other	dribble or cut	15.55	2
U14	SLOVAN-ELEKTRO GORENJSKA PRODAJA U-14.csv	G	0	0	1	above head	no	33.85	7.31
U14	DRAVOGRAD-SLOVAN U-14.csv	G	1	1	0	layup	dribble or cut	55.84	0.65
U14	KRKA-SLOVAN U-14.csv	G	0	0	1	above head	no	31.89	4.87
U14	KRKA-SLOVAN U-14.csv	G	0	0	1	above head	no	26.76	5.47
U14	DRAVOGRAD-SLOVAN U-14.csv	G	0	0	1	above head	no	23.19	7.48
U14	KRKA-SLOVAN U-14.csv	G	0	0	1	above head	no	13.89	7.36
U14	KRKA-SLOVAN U-14.csv	G	0	0	0	other	dribble or cut	32.3	1.7
U14	SLOVAN-ELEKTRO GORENJSKA PRODAJA U-14.csv	G	1	0	1	above head	no	49.11	5.24
U14	KRKA-SLOVAN U-14.csv	G	0	1	0	above head	no	17.29	2.52
U14	DRAVOGRAD-SLOVAN U-14.csv	G	0	0	1	other	no	3.17	3.87
U14	DRAVOGRAD-SLOVAN U-14.csv	G	0	0	1	other	no	23.89	8.47
U14	KRKA-SLOVAN U-14.csv	G	0	0	1	above head	no	13.57	7.08
U14	DRAVOGRAD-SLOVAN U-14.csv	G	1	0	0	above head	dribble or cut	9.3	3.31
U14	DRAVOGRAD-SLOVAN U-14.csv	G	1	0	1	layup	no	22.03	0.86
U14	DRAVOGRAD-SLOVAN U-14.csv	G	0	0	1	other	no	23.3	7.31
U14	DRAVOGRAD-SLOVAN U-14.csv	G	0	0	1	above head	no	20.03	1.88
U14	SLOVAN-ELEKTRO GORENJSKA PRODAJA U-14.csv	G	1	0	0	above head	dribble or cut	53.57	1.07
U14	SLOVAN-ELEKTRO GORENJSKA PRODAJA U-14.csv	G	1	0	1	above head	no	38.97	2.13
U14	DRAVOGRAD-SLOVAN U-14.csv	G	0	0	1	above head	no	25.15	5.04
U14	KRKA-SLOVAN U-14.csv	G	0	0	0	above head	dribble or cut	8.46	1.46
U14	KRKA-SLOVAN U-14.csv	G	0	0	1	above head	no	17.7	5.64
U14	SLOVAN-ELEKTRO GORENJSKA PRODAJA U-14.csv	G	1	0	1	above head	no	9.48	1.95
U14	DRAVOGRAD-SLOVAN U-14.csv	G	1	0	1	above head	no	21.28	7.38
U14	DRAVOGRAD-SLOVAN U-14.csv	G	1	0	0	layup	dribble or cut	36.52	0.72
U14	DRAVOGRAD-SLOVAN U-14.csv	G	0	0	1	above head	no	24.48	7.5
U14	KRKA-SLOVAN U-14.csv	G	1	0	0	layup	drive	69.83	0.74
U14	KRKA-SLOVAN U-14.csv	G	1	1	0	other	dribble or cut	15.13	1.44
U14	DRAVOGRAD-SLOVAN U-14.csv	G	1	0	1	above head	no	21.5	7.16
U14	KRKA-SLOVAN U-14.csv	G	1	0	1	above head	no	62.05	2.73
U14	DRAVOGRAD-SLOVAN U-14.csv	G	1	0	1	hook shot	no	77.03	0.66
U14	DRAVOGRAD-SLOVAN U-14.csv	G	1	0	0	other	no	5.75	1.07
U14	DRAVOGRAD-SLOVAN U-14.csv	G	0	0	1	above head	no	14.78	4.83
U14	KRKA-SLOVAN U-14.csv	G	0	0	1	above head	no	20.6	7
U14	SLOVAN-ELEKTRO GORENJSKA PRODAJA U-14.csv	G	0	0	1	above head	no	26.68	7.28
U14	DRAVOGRAD-SLOVAN U-14.csv	G	0	0	0	above head	dribble or cut	8.12	3.41
U14	SLOVAN-ELEKTRO GORENJSKA PRODAJA U-14.csv	G	0	0	1	other	no	16.24	8.62
U14	SLOVAN-ELEKTRO GORENJSKA PRODAJA U-14.csv	G	0	0	1	above head	no	63.42	7.07
U14	SLOVAN-ELEKTRO GORENJSKA PRODAJA U-14.csv	G	1	0	0	above head	no	72.93	2.52
U14	DRAVOGRAD-SLOVAN U-14.csv	G	1	1	1	above head	no	0.41	7.53
U14	KRKA-SLOVAN U-14.csv	G	1	0	0	above head	no	83.93	1.4
U14	KRKA-SLOVAN U-14.csv	G	0	0	1	above head	no	51.94	4.69
U14	DRAVOGRAD-SLOVAN U-14.csv	G	0	0	1	above head	no	27.09	4.82
U14	DRAVOGRAD-SLOVAN U-14.csv	G	1	1	1	above head	no	86.41	0.64
U14	DRAVOGRAD-SLOVAN U-14.csv	G	0	0	1	above head	no	19.83	4.74
U14	SLOVAN-ELEKTRO GORENJSKA PRODAJA U-14.csv	G	1	0	0	above head	no	25.62	1.24
U14	SLOVAN-ELEKTRO GORENJSKA PRODAJA U-14.csv	G	1	0	1	above head	no	31.84	7.21
U14	DRAVOGRAD-SLOVAN U-14.csv	G	0	0	1	above head	no	32.07	7.16
U14	SLOVAN-ELEKTRO GORENJSKA PRODAJA U-14.csv	G	1	0	1	above head	no	0.92	3.33
U14	DRAVOGRAD-SLOVAN U-14.csv	G	0	0	1	above head	no	0.83	3.7
U14	KRKA-SLOVAN U-14.csv	G	1	0	0	other	dribble or cut	34.35	1.61
U14	SLOVAN-ELEKTRO GORENJSKA PRODAJA U-14.csv	G	1	0	0	above head	dribble or cut	66.07	2.75
U14	DRAVOGRAD-SLOVAN U-14.csv	G	1	0	1	above head	no	45	3.71
U14	DRAVOGRAD-SLOVAN U-14.csv	G	0	0	0	layup	dribble or cut	39.39	1.1
U14	KRKA-SLOVAN U-14.csv	G	1	0	0	layup	dribble or cut	64.77	0.47
U14	DRAVOGRAD-SLOVAN U-14.csv	G	1	0	1	hook shot	no	36.39	0.45
U14	KRKA-SLOVAN U-14.csv	G	0	0	0	above head	dribble or cut	7.81	1.18
U14	DRAVOGRAD-SLOVAN U-14.csv	G	0	1	1	above head	no	66.03	0.76
U14	SLOVAN-ELEKTRO GORENJSKA PRODAJA U-14.csv	G	1	1	0	layup	dribble or cut	59.07	0.81
U14	SLOVAN-ELEKTRO GORENJSKA PRODAJA U-14.csv	G	0	0	0	above head	dribble or cut	13.66	1.81
U14	SLOVAN-ELEKTRO GORENJSKA PRODAJA U-14.csv	G	1	1	0	layup	dribble or cut	54.7	0.72
U14	KRKA-SLOVAN U-14.csv	G	0	0	1	above head	no	5.18	4.15
U14	KRKA-SLOVAN U-14.csv	G	1	0	1	above head	no	71.17	3.96
U14	DRAVOGRAD-SLOVAN U-14.csv	G	0	0	1	above head	no	28.88	4.66
U14	KRKA-SLOVAN U-14.csv	G	0	0	0	other	dribble or cut	21.42	1.03
U14	SLOVAN-ELEKTRO GORENJSKA PRODAJA U-14.csv	G	1	1	0	layup	dribble or cut	59.07	0.81
U14	KRKA-SLOVAN U-14.csv	G	1	0	1	hook shot	no	73.72	2.06
U14	KRKA-SLOVAN U-14.csv	G	0	0	1	above head	no	45.61	3.6
U14	DRAVOGRAD-SLOVAN U-14.csv	G	0	0	1	above head	no	5.56	4.42
U14	KRKA-SLOVAN U-14.csv	G	0	0	1	above head	no	44.96	5.23
U14	KRKA-SLOVAN U-14.csv	G	1	0	1	above head	no	29.91	5.26
U14	DRAVOGRAD-ELEKTRO GORENJSKA PRODAJA U-14.csv	F	1	0	1	other	no	56.82	7.55
U14	SLOVAN-ELEKTRO GORENJSKA PRODAJA U-14.csv	F	1	0	1	other	no	67.95	6.99
U14	KRKA-SLOVAN U-14.csv	F	1	0	1	layup	no	59.07	0.81
U14	KRKA-ELEKTRO GORENJSKA PRODAJA U-14.csv	F	0	0	1	above head	no	71.61	5.42
U14	KRKA-ELEKTRO GORENJSKA PRODAJA U-14.csv	F	0	1	0	layup	drive	42.97	0.86
U14	KRKA-DRAVOGRAD U-14.csv	F	0	0	1	layup	no	72.56	0.67
U14	KRKA-SLOVAN U-14.csv	F	0	0	1	above head	no	80.54	5.49
U14	KRKA-DRAVOGRAD U-14.csv	F	1	0	0	layup	dribble or cut	34.3	0.57
U14	KRKA-DRAVOGRAD U-14.csv	F	1	0	1	above head	no	80.43	4.13
U14	KRKA-DRAVOGRAD U-14.csv	F	0	0	1	other	no	80.22	6.58
U14	KRKA-SLOVAN U-14.csv	F	0	0	1	above head	no	65.38	5.01
U14	KRKA-ELEKTRO GORENJSKA PRODAJA U-14.csv	F	0	0	1	above head	no	26.72	6.31
U14	KRKA-DRAVOGRAD U-14.csv	F	1	1	0	layup	dribble or cut	54.7	0.72
U14	KRKA-DRAVOGRAD U-14.csv	F	0	0	1	above head	no	33.47	5.15
U14	KRKA-DRAVOGRAD U-14.csv	F	1	0	1	above head	no	33.45	3.98
U14	KRKA-ELEKTRO GORENJSKA PRODAJA U-14.csv	F	1	1	1	above head	no	10.2	7.26
U14	KRKA-ELEKTRO GORENJSKA PRODAJA U-14.csv	F	0	0	1	above head	no	75.03	4.33
U14	KRKA-DRAVOGRAD U-14.csv	F	0	0	1	above head	no	16.61	7.12
U14	KRKA-SLOVAN U-14.csv	F	0	0	0	layup	dribble or cut	61.7	0.43
U14	KRKA-DRAVOGRAD U-14.csv	F	0	0	0	other	dribble or cut	8.28	9.67
U14	KRKA-DRAVOGRAD U-14.csv	F	0	0	1	other	no	82.9	5.99
U14	KRKA-ELEKTRO GORENJSKA PRODAJA U-14.csv	F	0	1	1	above head	no	2.72	3.38
U14	KRKA-ELEKTRO GORENJSKA PRODAJA U-14.csv	F	1	0	0	above head	dribble or cut	4.79	1.28
U14	KRKA-DRAVOGRAD U-14.csv	F	1	1	1	above head	no	9.45	3.59
U14	KRKA-DRAVOGRAD U-14.csv	F	1	0	0	above head	dribble or cut	18.55	1.18
U14	KRKA-DRAVOGRAD U-14.csv	F	0	0	0	above head	no	1.31	4.67
U14	KRKA-DRAVOGRAD U-14.csv	F	1	0	0	other	no	17.4	1.79
U14	DRAVOGRAD-SLOVAN U-14.csv	F	0	0	1	layup	no	45.76	0.6
U14	DRAVOGRAD-SLOVAN U-14.csv	F	0	0	1	above head	no	64	3.04
U14	KRKA-DRAVOGRAD U-14.csv	F	0	0	1	layup	no	45.58	0.75
U14	KRKA-DRAVOGRAD U-14.csv	F	0	0	1	layup	no	52.08	0.68
U14	KRKA-DRAVOGRAD U-14.csv	F	0	0	1	layup	no	59.17	0.5
U14	KRKA-DRAVOGRAD U-14.csv	F	0	0	0	other	drive	47.55	1.82
U14	KRKA-DRAVOGRAD U-14.csv	F	1	0	0	other	drive	5.6	2.75
U14	DRAVOGRAD-SLOVAN U-14.csv	F	1	0	1	hook shot	no	13.48	1.15
U14	DRAVOGRAD-SLOVAN U-14.csv	F	0	1	1	above head	no	61.2	0.98
U14	KRKA-DRAVOGRAD U-14.csv	F	1	0	1	layup	no	45.58	0.75
U14	KRKA-DRAVOGRAD U-14.csv	F	0	0	1	layup	no	62.44	0.79
U14	KRKA-DRAVOGRAD U-14.csv	F	0	0	1	above head	no	36.54	7.29
U14	KRKA-DRAVOGRAD U-14.csv	F	1	0	1	layup	no	50.76	0.83
U14	KRKA-DRAVOGRAD U-14.csv	F	0	1	1	layup	no	38.52	0.95
U14	KRKA-DRAVOGRAD U-14.csv	F	0	1	1	above head	no	48.67	1.85
U14	KRKA-SLOVAN U-14.csv	C	1	0	1	layup	no	62.65	1.03
U14	DRAVOGRAD-SLOVAN U-14.csv	C	0	1	1	above head	no	22.55	1.68
U14	KRKA-SLOVAN U-14.csv	C	1	0	1	layup	no	71.09	0.62
U14	DRAVOGRAD-SLOVAN U-14.csv	C	1	1	1	hook shot	no	17.18	1.45
U14	SLOVAN-ELEKTRO GORENJSKA PRODAJA U-14.csv	C	0	1	1	layup	no	3.04	1.01
U14	DRAVOGRAD-SLOVAN U-14.csv	C	0	0	1	above head	no	15.1	0.82
U14	SLOVAN-ELEKTRO GORENJSKA PRODAJA U-14.csv	C	0	1	0	layup	dribble or cut	17.33	0.72
U14	DRAVOGRAD-SLOVAN U-14.csv	C	0	1	1	hook shot	no	23.62	1.34
U14	KRKA-SLOVAN U-14.csv	C	1	0	0	layup	dribble or cut	55.84	0.65
U14	KRKA-SLOVAN U-14.csv	C	0	0	1	above head	no	16.34	1.33
U14	KRKA-SLOVAN U-14.csv	C	1	1	0	layup	dribble or cut	80.91	0.6
U14	KRKA-SLOVAN U-14.csv	C	1	1	0	above head	no	57.01	0.77
U14	KRKA-SLOVAN U-14.csv	C	1	1	0	layup	dribble or cut	45.61	3.6
U14	DRAVOGRAD-SLOVAN U-14.csv	C	0	0	1	above head	no	57.86	0.89
U14	KRKA-SLOVAN U-14.csv	C	1	1	1	layup	no	65.66	0.88
U14	SLOVAN-ELEKTRO GORENJSKA PRODAJA U-14.csv	C	1	1	0	layup	dribble or cut	62.44	0.79
U14	DRAVOGRAD-SLOVAN U-14.csv	C	0	1	1	above head	no	75.89	0.83
U14	SLOVAN-ELEKTRO GORENJSKA PRODAJA U-14.csv	F	1	0	1	above head	no	2.05	7.48
U14	SLOVAN-ELEKTRO GORENJSKA PRODAJA U-14.csv	F	1	0	1	above head	no	47.32	7.29
U14	DRAVOGRAD-SLOVAN U-14.csv	F	0	0	1	hook shot	no	58.61	1.32
U14	KRKA-DRAVOGRAD U-14.csv	F	1	0	0	above head	dribble or cut	53.68	1.8
U14	DRAVOGRAD-SLOVAN U-14.csv	F	0	0	1	above head	no	51.69	7.1
U14	DRAVOGRAD-SLOVAN U-14.csv	F	0	0	1	above head	no	82.52	4.86
U14	KRKA-ELEKTRO GORENJSKA PRODAJA U-14.csv	F	0	0	1	above head	no	63.18	4.86
U14	DRAVOGRAD-ELEKTRO GORENJSKA PRODAJA U-14.csv	F	0	0	1	other	no	26.53	4.44
U14	DRAVOGRAD-ELEKTRO GORENJSKA PRODAJA U-14.csv	F	1	0	0	layup	drive	68.45	0.4
U14	DRAVOGRAD-ELEKTRO GORENJSKA PRODAJA U-14.csv	F	1	1	0	layup	dribble or cut	62.05	0.55
U14	DRAVOGRAD-ELEKTRO GORENJSKA PRODAJA U-14.csv	F	1	0	1	above head	no	76.31	3.58
U14	DRAVOGRAD-ELEKTRO GORENJSKA PRODAJA U-14.csv	F	0	0	1	above head	no	58.46	4.4
U14	KRKA-ELEKTRO GORENJSKA PRODAJA U-14.csv	F	1	0	0	layup	dribble or cut	59.07	0.81
U14	KRKA-DRAVOGRAD U-14.csv	F	0	1	0	layup	dribble or cut	42.97	0.86
U14	SLOVAN-ELEKTRO GORENJSKA PRODAJA U-14.csv	G	1	0	0	layup	dribble or cut	60.52	0.74
U14	SLOVAN-ELEKTRO GORENJSKA PRODAJA U-14.csv	G	1	0	1	above head	no	23.06	3.15
U14	KRKA-SLOVAN U-14.csv	G	0	0	0	above head	no	66.26	1.17
U14	KRKA-SLOVAN U-14.csv	G	1	1	0	layup	dribble or cut	54.7	0.72
U14	KRKA-SLOVAN U-14.csv	G	1	0	1	above head	no	48.19	6.04
U14	DRAVOGRAD-SLOVAN U-14.csv	G	0	0	1	above head	no	39.79	3.77
U14	DRAVOGRAD-SLOVAN U-14.csv	G	0	0	1	above head	no	0	4.78
U14	KRKA-SLOVAN U-14.csv	G	0	0	1	above head	no	76.16	5.57
U14	KRKA-SLOVAN U-14.csv	G	0	0	1	above head	no	47.98	5.05
U14	DRAVOGRAD-SLOVAN U-14.csv	G	0	1	0	other	dribble or cut	40.74	4.1
U14	DRAVOGRAD-SLOVAN U-14.csv	G	1	0	1	above head	no	10.7	4.04
U14	DRAVOGRAD-SLOVAN U-14.csv	G	0	0	1	above head	no	87.88	6.92
U14	DRAVOGRAD-SLOVAN U-14.csv	G	1	0	0	layup	dribble or cut	45.46	0.9
U14	DRAVOGRAD-SLOVAN U-14.csv	G	0	0	1	hook shot	no	14.18	0.87
U14	DRAVOGRAD-SLOVAN U-14.csv	G	1	0	1	above head	no	7.11	3.89
U14	DRAVOGRAD-SLOVAN U-14.csv	G	1	1	0	layup	dribble or cut	59.97	0.62
U14	DRAVOGRAD-SLOVAN U-14.csv	G	0	0	1	above head	no	4.14	3.71
U14	SLOVAN-ELEKTRO GORENJSKA PRODAJA U-14.csv	G	1	0	0	layup	dribble or cut	64.48	0.59
U14	KRKA-SLOVAN U-14.csv	G	0	0	0	other	no	32.14	1.51
U14	KRKA-DRAVOGRAD U-14.csv	G	0	0	1	above head	no	52.74	7.27
U14	KRKA-SLOVAN U-14.csv	G	0	0	1	above head	no	13.31	6.52
U14	KRKA-DRAVOGRAD U-14.csv	G	1	0	0	other	drive	64.48	0.59
U14	KRKA-SLOVAN U-14.csv	G	0	1	0	other	no	27.18	0.47
U14	KRKA-SLOVAN U-14.csv	G	0	0	0	above head	no	14.14	1.1
U14	KRKA-SLOVAN U-14.csv	G	1	0	0	above head	no	51.36	0.75
U14	KRKA-SLOVAN U-14.csv	G	1	0	1	layup	no	68.3	0.69
U14	KRKA-SLOVAN U-14.csv	G	1	1	0	above head	no	54.7	0.72
U14	KRKA-SLOVAN U-14.csv	G	0	0	1	above head	no	26.12	7.3
U14	KRKA-ELEKTRO GORENJSKA PRODAJA U-14.csv	G	1	0	1	above head	no	51.99	7.41
U14	KRKA-ELEKTRO GORENJSKA PRODAJA U-14.csv	G	1	1	0	layup	dribble or cut	78.94	0.49
U14	KRKA-SLOVAN U-14.csv	G	1	0	0	layup	drive	55.7	0.45
U14	KRKA-SLOVAN U-14.csv	G	1	0	0	other	dribble or cut	75.28	1.22
U14	KRKA-SLOVAN U-14.csv	G	0	0	1	above head	no	1.06	2.89
U14	KRKA-SLOVAN U-14.csv	G	0	0	1	above head	no	33.16	5.39
U14	KRKA-SLOVAN U-14.csv	G	1	0	0	other	dribble or cut	10.1	0.92
U14	KRKA-ELEKTRO GORENJSKA PRODAJA U-14.csv	G	1	0	0	other	dribble or cut	60.04	1.05
U14	KRKA-SLOVAN U-14.csv	G	1	0	1	above head	no	82.23	1.89
U14	KRKA-ELEKTRO GORENJSKA PRODAJA U-14.csv	G	1	0	0	other	no	16.14	0.77
U14	KRKA-SLOVAN U-14.csv	G	1	1	0	other	dribble or cut	42.29	0.64
U14	KRKA-SLOVAN U-14.csv	G	1	1	1	layup	no	66.54	0.64
U14	KRKA-DRAVOGRAD U-14.csv	G	0	1	0	layup	dribble or cut	62.05	0.55
U14	KRKA-DRAVOGRAD U-14.csv	G	0	0	1	layup	no	62.28	0.67
U14	KRKA-SLOVAN U-14.csv	G	1	0	0	above head	no	48.67	0.71
U14	KRKA-ELEKTRO GORENJSKA PRODAJA U-14.csv	G	0	0	1	above head	no	7.63	7.27
U14	KRKA-SLOVAN U-14.csv	G	1	0	1	above head	no	20.7	7.12
U14	KRKA-ELEKTRO GORENJSKA PRODAJA U-14.csv	G	1	1	0	layup	dribble or cut	76.6	3.19
U14	KRKA-SLOVAN U-14.csv	G	1	0	0	other	drive	66.54	0.64
U14	SLOVAN-ELEKTRO GORENJSKA PRODAJA U-14.csv	G	1	0	1	other	no	75.16	7.09
U14	SLOVAN-ELEKTRO GORENJSKA PRODAJA U-14.csv	G	0	1	0	other	dribble or cut	64.28	0.71
U14	SLOVAN-ELEKTRO GORENJSKA PRODAJA U-14.csv	G	0	0	1	other	no	14.61	7.22
U14	DRAVOGRAD-ELEKTRO GORENJSKA PRODAJA U-14.csv	G	1	0	1	above head	no	5.61	7.13
U14	DRAVOGRAD-ELEKTRO GORENJSKA PRODAJA U-14.csv	G	0	0	1	above head	no	33.07	0.88
U14	KRKA-ELEKTRO GORENJSKA PRODAJA U-14.csv	G	0	0	1	above head	no	16.75	1.67
U14	DRAVOGRAD-ELEKTRO GORENJSKA PRODAJA U-14.csv	G	0	0	1	other	no	61.26	7.03
U14	DRAVOGRAD-ELEKTRO GORENJSKA PRODAJA U-14.csv	G	1	0	1	above head	no	43.36	1.09
U14	DRAVOGRAD-ELEKTRO GORENJSKA PRODAJA U-14.csv	G	1	0	1	above head	no	6.89	7.15
U14	KRKA-ELEKTRO GORENJSKA PRODAJA U-14.csv	G	1	1	1	layup	no	46.07	0.45
U14	DRAVOGRAD-ELEKTRO GORENJSKA PRODAJA U-14.csv	G	0	0	0	layup	dribble or cut	57.01	0.77
U14	DRAVOGRAD-ELEKTRO GORENJSKA PRODAJA U-14.csv	G	0	0	1	other	no	6.03	7.13
U14	DRAVOGRAD-ELEKTRO GORENJSKA PRODAJA U-14.csv	G	0	0	0	layup	dribble or cut	71.09	0.62
U14	DRAVOGRAD-ELEKTRO GORENJSKA PRODAJA U-14.csv	G	1	0	1	layup	no	61.2	0.98
U14	DRAVOGRAD-ELEKTRO GORENJSKA PRODAJA U-14.csv	G	0	0	1	above head	no	50.89	7.32
U14	DRAVOGRAD-ELEKTRO GORENJSKA PRODAJA U-14.csv	G	1	0	1	above head	no	19.6	7.19
U14	KRKA-ELEKTRO GORENJSKA PRODAJA U-14.csv	G	0	0	1	above head	no	61.5	7.19
U14	DRAVOGRAD-ELEKTRO GORENJSKA PRODAJA U-14.csv	G	0	0	1	above head	no	67.64	5.91
U14	DRAVOGRAD-ELEKTRO GORENJSKA PRODAJA U-14.csv	G	1	1	0	other	no	70.94	0.45
U14	KRKA-ELEKTRO GORENJSKA PRODAJA U-14.csv	G	0	0	1	layup	no	15.52	0.6
U14	DRAVOGRAD-ELEKTRO GORENJSKA PRODAJA U-14.csv	G	1	0	1	above head	no	52.46	5.81
U14	KRKA-ELEKTRO GORENJSKA PRODAJA U-14.csv	G	1	0	1	above head	no	18.53	1.35
U14	KRKA-ELEKTRO GORENJSKA PRODAJA U-14.csv	G	0	0	1	other	no	27.74	8.75
U14	SLOVAN-ELEKTRO GORENJSKA PRODAJA U-14.csv	G	1	0	0	layup	dribble or cut	58.33	0.69
U14	DRAVOGRAD-ELEKTRO GORENJSKA PRODAJA U-14.csv	G	1	0	1	above head	no	29.77	5.07
U14	KRKA-ELEKTRO GORENJSKA PRODAJA U-14.csv	G	1	0	0	layup	dribble or cut	52.99	0.6
U14	SLOVAN-ELEKTRO GORENJSKA PRODAJA U-14.csv	G	1	0	0	other	drive	66.54	0.64
U14	DRAVOGRAD-ELEKTRO GORENJSKA PRODAJA U-14.csv	G	1	0	1	above head	no	65.66	0.88
U14	KRKA-ELEKTRO GORENJSKA PRODAJA U-14.csv	G	0	0	1	above head	no	46.86	7.86
U14	SLOVAN-ELEKTRO GORENJSKA PRODAJA U-14.csv	G	1	1	0	layup	dribble or cut	62.44	0.79
U14	SLOVAN-ELEKTRO GORENJSKA PRODAJA U-14.csv	G	0	0	1	above head	no	35.8	7.42
U14	DRAVOGRAD-ELEKTRO GORENJSKA PRODAJA U-14.csv	G	1	0	1	above head	no	50.2	1.32
U14	KRKA-ELEKTRO GORENJSKA PRODAJA U-14.csv	G	1	0	1	above head	no	25.16	7.18
U14	SLOVAN-ELEKTRO GORENJSKA PRODAJA U-14.csv	G	1	0	1	layup	no	37.61	0.53
U14	SLOVAN-ELEKTRO GORENJSKA PRODAJA U-14.csv	G	0	0	1	above head	no	51.76	7.03
U14	KRKA-ELEKTRO GORENJSKA PRODAJA U-14.csv	G	1	0	1	above head	no	47.75	0.94
U14	KRKA-ELEKTRO GORENJSKA PRODAJA U-14.csv	G	0	1	0	layup	dribble or cut	59.97	0.62
U14	SLOVAN-ELEKTRO GORENJSKA PRODAJA U-14.csv	G	0	0	1	above head	no	64.69	4.5
U14	KRKA-ELEKTRO GORENJSKA PRODAJA U-14.csv	G	0	0	1	above head	no	17.97	7.12
U14	SLOVAN-ELEKTRO GORENJSKA PRODAJA U-14.csv	G	0	0	1	above head	no	30.73	6.19
U14	SLOVAN-ELEKTRO GORENJSKA PRODAJA U-14.csv	G	0	1	0	other	dribble or cut	29.91	1.29
U14	DRAVOGRAD-ELEKTRO GORENJSKA PRODAJA U-14.csv	G	1	0	1	layup	no	62.65	1.03
U14	DRAVOGRAD-ELEKTRO GORENJSKA PRODAJA U-14.csv	G	0	0	1	above head	no	6.79	7.25
U14	SLOVAN-ELEKTRO GORENJSKA PRODAJA U-14.csv	G	1	0	1	above head	no	86.1	6.93
U14	DRAVOGRAD-ELEKTRO GORENJSKA PRODAJA U-14.csv	G	0	0	1	above head	no	13.34	2.09
U14	KRKA-ELEKTRO GORENJSKA PRODAJA U-14.csv	G	1	0	0	layup	dribble or cut	66.54	0.64
U14	KRKA-ELEKTRO GORENJSKA PRODAJA U-14.csv	G	1	1	0	layup	dribble or cut	55.84	0.65
U14	SLOVAN-ELEKTRO GORENJSKA PRODAJA U-14.csv	G	0	0	1	layup	no	62.05	0.55
U14	KRKA-ELEKTRO GORENJSKA PRODAJA U-14.csv	G	0	0	1	above head	no	10.08	7.04
U14	SLOVAN-ELEKTRO GORENJSKA PRODAJA U-14.csv	G	1	1	0	layup	dribble or cut	67.57	0.81
U14	KRKA-ELEKTRO GORENJSKA PRODAJA U-14.csv	G	0	0	1	above head	no	55.17	7.05
U14	SLOVAN-ELEKTRO GORENJSKA PRODAJA U-14.csv	G	1	0	0	layup	dribble or cut	66.54	0.64
U14	DRAVOGRAD-ELEKTRO GORENJSKA PRODAJA U-14.csv	G	1	0	0	layup	dribble or cut	54.15	0.53
U14	KRKA-ELEKTRO GORENJSKA PRODAJA U-14.csv	G	1	0	0	above head	dribble or cut	4.31	2.85
U14	KRKA-ELEKTRO GORENJSKA PRODAJA U-14.csv	G	1	0	0	other	dribble or cut	29.62	0.54
U14	KRKA-ELEKTRO GORENJSKA PRODAJA U-14.csv	G	0	0	1	above head	no	25.98	2.2
U14	SLOVAN-ELEKTRO GORENJSKA PRODAJA U-14.csv	G	1	1	0	above head	dribble or cut	16.82	1.11
U14	DRAVOGRAD-ELEKTRO GORENJSKA PRODAJA U-14.csv	G	0	0	1	above head	no	35.76	7.15
U14	KRKA-ELEKTRO GORENJSKA PRODAJA U-14.csv	G	0	1	1	above head	no	72.93	0.5
U14	KRKA-ELEKTRO GORENJSKA PRODAJA U-14.csv	G	0	0	1	above head	no	60.1	3.21
U14	SLOVAN-ELEKTRO GORENJSKA PRODAJA U-14.csv	G	1	0	0	layup	dribble or cut	49.7	0.56
U14	SLOVAN-ELEKTRO GORENJSKA PRODAJA U-14.csv	G	0	0	1	above head	no	41.27	7.15
U14	KRKA-ELEKTRO GORENJSKA PRODAJA U-14.csv	G	1	0	1	above head	no	66.54	0.64
U14	DRAVOGRAD-ELEKTRO GORENJSKA PRODAJA U-14.csv	G	1	1	0	layup	dribble or cut	22.73	0.28
U14	DRAVOGRAD-ELEKTRO GORENJSKA PRODAJA U-14.csv	C	0	0	0	layup	drive	62.44	0.79
U14	DRAVOGRAD-ELEKTRO GORENJSKA PRODAJA U-14.csv	C	1	1	0	layup	dribble or cut	75.89	0.61
U14	DRAVOGRAD-SLOVAN U-14.csv	C	0	1	0	above head	no	74.93	0.78
U14	DRAVOGRAD-SLOVAN U-14.csv	C	1	0	1	other	no	88.8	4.5
U14	DRAVOGRAD-ELEKTRO GORENJSKA PRODAJA U-14.csv	C	0	0	1	above head	no	83.3	4.96
U14	KRKA-DRAVOGRAD U-14.csv	C	0	0	1	layup	no	66.03	0.76
U14	DRAVOGRAD-ELEKTRO GORENJSKA PRODAJA U-14.csv	C	0	0	1	above head	no	68.3	0.69
U14	DRAVOGRAD-ELEKTRO GORENJSKA PRODAJA U-14.csv	C	1	0	0	layup	drive	29.62	0.54
U14	KRKA-DRAVOGRAD U-14.csv	C	1	0	1	layup	no	66.03	0.76
U14	DRAVOGRAD-ELEKTRO GORENJSKA PRODAJA U-14.csv	C	0	0	0	layup	dribble or cut	74.93	0.78
U14	KRKA-DRAVOGRAD U-14.csv	C	0	0	0	above head	no	70.14	0.91
U14	DRAVOGRAD-ELEKTRO GORENJSKA PRODAJA U-14.csv	C	0	0	1	above head	no	69.83	0.74
U14	DRAVOGRAD-ELEKTRO GORENJSKA PRODAJA U-14.csv	C	0	0	1	above head	no	47.95	7.21
U14	DRAVOGRAD-ELEKTRO GORENJSKA PRODAJA U-14.csv	C	0	0	0	hook shot	no	21.22	1.78
U14	DRAVOGRAD-SLOVAN U-14.csv	C	1	0	1	above head	no	40.97	0.98
U14	KRKA-DRAVOGRAD U-14.csv	C	0	0	1	hook shot	no	51.78	1.02
U14	DRAVOGRAD-SLOVAN U-14.csv	C	0	0	0	above head	no	70.5	1.25
U14	DRAVOGRAD-ELEKTRO GORENJSKA PRODAJA U-14.csv	C	0	0	0	layup	drive	59.07	0.81
U14	DRAVOGRAD-ELEKTRO GORENJSKA PRODAJA U-14.csv	C	1	0	0	above head	no	64.28	0.71
U14	DRAVOGRAD-ELEKTRO GORENJSKA PRODAJA U-14.csv	C	0	0	0	above head	no	49.18	1.13
U14	KRKA-DRAVOGRAD U-14.csv	C	1	1	1	layup	no	69.35	0.57
U14	DRAVOGRAD-ELEKTRO GORENJSKA PRODAJA U-14.csv	C	1	0	1	layup	no	70.14	0.91
U14	DRAVOGRAD-ELEKTRO GORENJSKA PRODAJA U-14.csv	C	1	1	0	layup	dribble or cut	72.93	0.5
U14	KRKA-DRAVOGRAD U-14.csv	C	0	0	1	hook shot	no	70.78	1.76
U14	DRAVOGRAD-ELEKTRO GORENJSKA PRODAJA U-14.csv	C	1	0	0	layup	drive	62.05	0.55
U14	DRAVOGRAD-ELEKTRO GORENJSKA PRODAJA U-14.csv	C	0	0	1	above head	no	67.54	1.8
U14	DRAVOGRAD-ELEKTRO GORENJSKA PRODAJA U-14.csv	C	1	0	1	above head	no	47.75	0.94
U14	DRAVOGRAD-SLOVAN U-14.csv	C	0	0	0	above head	dribble or cut	55.35	1.3
U14	DRAVOGRAD-ELEKTRO GORENJSKA PRODAJA U-14.csv	C	0	0	1	above head	no	6.49	0.47
U14	DRAVOGRAD-ELEKTRO GORENJSKA PRODAJA U-14.csv	C	0	0	1	layup	no	59.62	0.93
U14	DRAVOGRAD-ELEKTRO GORENJSKA PRODAJA U-14.csv	C	0	0	1	layup	no	39.23	0.68
U14	DRAVOGRAD-ELEKTRO GORENJSKA PRODAJA U-14.csv	C	1	0	1	layup	no	62.05	0.55
U14	KRKA-DRAVOGRAD U-14.csv	C	1	0	1	layup	no	50.76	0.83
U14	KRKA-DRAVOGRAD U-14.csv	C	1	1	0	layup	dribble or cut	69.35	0.57
U14	KRKA-DRAVOGRAD U-14.csv	C	0	0	0	above head	no	16.54	0.94
U14	KRKA-DRAVOGRAD U-14.csv	C	0	0	1	other	no	61.55	5.85
U14	KRKA-DRAVOGRAD U-14.csv	C	1	0	1	above head	no	21.87	1.73
U14	KRKA-DRAVOGRAD U-14.csv	C	1	0	0	above head	dribble or cut	19.42	1.13
U14	DRAVOGRAD-SLOVAN U-14.csv	G	0	0	1	other	no	28.78	7.23
U14	DRAVOGRAD-ELEKTRO GORENJSKA PRODAJA U-14.csv	G	0	0	1	above head	no	60.04	1.05
U14	KRKA-DRAVOGRAD U-14.csv	G	1	0	0	layup	dribble or cut	59.97	0.62
U14	DRAVOGRAD-ELEKTRO GORENJSKA PRODAJA U-14.csv	G	1	0	0	layup	dribble or cut	86.08	0.59
U14	DRAVOGRAD-ELEKTRO GORENJSKA PRODAJA U-14.csv	G	0	1	0	layup	dribble or cut	38.52	0.95
U14	DRAVOGRAD-ELEKTRO GORENJSKA PRODAJA U-14.csv	G	1	1	1	above head	no	71.77	2.54
U14	DRAVOGRAD-SLOVAN U-14.csv	G	0	0	1	other	no	5.37	5.72
U14	DRAVOGRAD-ELEKTRO GORENJSKA PRODAJA U-14.csv	G	1	0	0	layup	dribble or cut	73.83	0.73
U14	DRAVOGRAD-ELEKTRO GORENJSKA PRODAJA U-14.csv	G	0	0	1	above head	no	72.99	6.95
U14	KRKA-DRAVOGRAD U-14.csv	G	0	0	1	other	no	87.88	6.92
U14	DRAVOGRAD-ELEKTRO GORENJSKA PRODAJA U-14.csv	G	1	0	0	layup	dribble or cut	69.83	0.74
U14	DRAVOGRAD-SLOVAN U-14.csv	G	0	0	1	other	no	69.89	2
U14	KRKA-DRAVOGRAD U-14.csv	G	0	0	1	other	no	34.46	7.1
U14	DRAVOGRAD-SLOVAN U-14.csv	G	0	0	1	other	no	25.93	7.35
U14	DRAVOGRAD-SLOVAN U-14.csv	G	0	0	1	other	no	69.28	5.44
U14	KRKA-DRAVOGRAD U-14.csv	G	0	0	0	layup	dribble or cut	56.84	0.96
U14	DRAVOGRAD-ELEKTRO GORENJSKA PRODAJA U-14.csv	G	1	0	1	hook shot	no	18.71	0.67
U14	DRAVOGRAD-ELEKTRO GORENJSKA PRODAJA U-14.csv	G	0	0	1	above head	no	53.34	7.01
U14	DRAVOGRAD-SLOVAN U-14.csv	G	1	0	0	layup	dribble or cut	37.97	0.87
U14	DRAVOGRAD-ELEKTRO GORENJSKA PRODAJA U-14.csv	G	1	1	0	layup	dribble or cut	77.03	0.66
U14	DRAVOGRAD-SLOVAN U-14.csv	G	1	0	0	layup	dribble or cut	62.56	0.91
U14	DRAVOGRAD-ELEKTRO GORENJSKA PRODAJA U-14.csv	G	0	0	1	above head	no	42.28	7.41
U14	DRAVOGRAD-SLOVAN U-14.csv	G	1	0	1	above head	no	88.02	4.29
U14	KRKA-DRAVOGRAD U-14.csv	G	1	0	1	other	no	42.91	7.55
U14	KRKA-DRAVOGRAD U-14.csv	G	0	0	1	layup	no	45.76	0.6
U14	KRKA-DRAVOGRAD U-14.csv	C	1	0	0	above head	no	53.57	1.07
U14	DRAVOGRAD-SLOVAN U-14.csv	C	0	1	0	layup	dribble or cut	48	0.87
U14	SLOVAN-ELEKTRO GORENJSKA PRODAJA U-14.csv	C	0	0	1	above head	no	25.75	1.48
U14	DRAVOGRAD-SLOVAN U-14.csv	C	0	0	1	above head	no	72.93	0.5
U14	DRAVOGRAD-SLOVAN U-14.csv	F	0	0	1	above head	no	32.56	8.16
U14	SLOVAN-ELEKTRO GORENJSKA PRODAJA U-14.csv	F	0	0	1	above head	no	44.93	7.28
U14	DRAVOGRAD-SLOVAN U-14.csv	F	0	0	0	above head	dribble or cut	4.77	1.93
U14	SLOVAN-ELEKTRO GORENJSKA PRODAJA U-14.csv	F	0	0	0	layup	drive	55.97	1.03
U14	KRKA-SLOVAN U-14.csv	F	0	0	1	above head	no	86.52	6.87
U14	DRAVOGRAD-SLOVAN U-14.csv	F	0	0	1	above head	no	25.8	1.6
U14	DRAVOGRAD-SLOVAN U-14.csv	F	0	0	1	above head	no	32.05	7.67
U14	DRAVOGRAD-SLOVAN U-14.csv	F	0	0	1	above head	no	10.46	7.38
U14	DRAVOGRAD-SLOVAN U-14.csv	F	1	0	1	above head	no	69.83	0.74
U14	KRKA-SLOVAN U-14.csv	F	1	1	1	layup	no	30.52	0.42
U14	SLOVAN-ELEKTRO GORENJSKA PRODAJA U-14.csv	F	1	0	1	above head	no	49.6	7.46
U14	DRAVOGRAD-SLOVAN U-14.csv	F	0	0	1	above head	no	33.15	7.44
U14	SLOVAN-ELEKTRO GORENJSKA PRODAJA U-14.csv	F	0	0	1	above head	no	10.79	7.44
U14	DRAVOGRAD-SLOVAN U-14.csv	F	1	0	1	hook shot	no	11.44	0.81
U14	SLOVAN-ELEKTRO GORENJSKA PRODAJA U-14.csv	F	0	0	1	above head	no	60.87	7.05
U14	DRAVOGRAD-SLOVAN U-14.csv	F	0	0	1	other	no	29.31	7.33
U14	KRKA-SLOVAN U-14.csv	F	0	0	0	other	drive	59.97	0.62
U14	DRAVOGRAD-SLOVAN U-14.csv	F	0	0	1	other	no	78.91	7.21
U14	DRAVOGRAD-SLOVAN U-14.csv	F	1	0	1	above head	no	17.33	0.72
U14	SLOVAN-ELEKTRO GORENJSKA PRODAJA U-14.csv	F	1	0	1	above head	no	13.68	7.25
U14	KRKA-SLOVAN U-14.csv	F	1	0	1	above head	no	28.03	7.18
U14	DRAVOGRAD-SLOVAN U-14.csv	F	1	0	1	above head	no	37.93	2.44
U14	SLOVAN-ELEKTRO GORENJSKA PRODAJA U-14.csv	F	1	0	0	above head	no	5.23	1.18
U14	KRKA-SLOVAN U-14.csv	F	1	1	0	other	dribble or cut	55.84	0.65
U14	KRKA-SLOVAN U-14.csv	F	0	0	1	above head	no	58.78	7.14
U14	DRAVOGRAD-SLOVAN U-14.csv	F	0	0	1	above head	no	28.31	7.57
U14	KRKA-SLOVAN U-14.csv	F	0	0	1	above head	no	33.38	7.21
U14	KRKA-SLOVAN U-14.csv	F	1	0	0	above head	dribble or cut	59.42	2.3
U14	DRAVOGRAD-SLOVAN U-14.csv	F	1	0	0	above head	no	60.04	1.05
U14	KRKA-SLOVAN U-14.csv	F	0	1	0	layup	dribble or cut	42.56	0.71
U14	KRKA-SLOVAN U-14.csv	F	1	0	0	other	dribble or cut	11.61	2.13
U14	DRAVOGRAD-SLOVAN U-14.csv	F	1	0	0	layup	dribble or cut	3.4	0.9
U14	SLOVAN-ELEKTRO GORENJSKA PRODAJA U-14.csv	F	0	0	1	above head	no	49.11	7.3
U14	DRAVOGRAD-SLOVAN U-14.csv	F	0	0	1	other	no	22.53	5.17
U14	SLOVAN-ELEKTRO GORENJSKA PRODAJA U-14.csv	F	0	0	0	other	dribble or cut	14.86	1.88
U14	SLOVAN-ELEKTRO GORENJSKA PRODAJA U-14.csv	F	1	1	0	layup	dribble or cut	69.35	0.57
U14	KRKA-SLOVAN U-14.csv	F	0	0	1	above head	no	3.38	7.27
U14	DRAVOGRAD-SLOVAN U-14.csv	F	0	0	1	other	no	27.81	1.26
U14	KRKA-SLOVAN U-14.csv	F	0	1	0	layup	dribble or cut	38.52	0.6
U14	KRKA-SLOVAN U-14.csv	F	1	1	1	above head	no	0	0.42
U14	SLOVAN-ELEKTRO GORENJSKA PRODAJA U-14.csv	F	1	0	1	above head	no	68.45	3.63
U14	SLOVAN-ELEKTRO GORENJSKA PRODAJA U-14.csv	F	1	0	0	layup	dribble or cut	19.89	0.79
U14	DRAVOGRAD-SLOVAN U-14.csv	F	0	0	1	layup	no	45.9	0.52
U14	KRKA-SLOVAN U-14.csv	F	1	0	1	layup	no	59.17	0.5
U14	SLOVAN-ELEKTRO GORENJSKA PRODAJA U-14.csv	F	1	1	0	layup	dribble or cut	67.28	0.52
U14	DRAVOGRAD-SLOVAN U-14.csv	F	0	0	1	above head	no	29.62	7.48
U14	SLOVAN-ELEKTRO GORENJSKA PRODAJA U-14.csv	F	1	0	1	layup	no	61.07	0.31
U14	DRAVOGRAD-SLOVAN U-14.csv	F	0	0	1	above head	no	29.32	6.35
U14	SLOVAN-ELEKTRO GORENJSKA PRODAJA U-14.csv	F	1	0	0	above head	dribble or cut	24.08	2.76
U14	SLOVAN-ELEKTRO GORENJSKA PRODAJA U-14.csv	F	0	0	1	above head	no	21.9	7.18
U14	DRAVOGRAD-SLOVAN U-14.csv	F	1	0	0	layup	dribble or cut	52.99	0.6
U14	SLOVAN-ELEKTRO GORENJSKA PRODAJA U-14.csv	F	1	0	1	above head	no	83.88	4.42
U14	DRAVOGRAD-SLOVAN U-14.csv	F	1	0	0	layup	dribble or cut	36.39	0.45
U14	SLOVAN-ELEKTRO GORENJSKA PRODAJA U-14.csv	F	1	0	1	above head	no	83.46	5.55
U14	KRKA-SLOVAN U-14.csv	F	0	0	0	above head	dribble or cut	19.28	1.3
U14	KRKA-SLOVAN U-14.csv	F	1	0	1	layup	no	54.7	0.72
U14	SLOVAN-ELEKTRO GORENJSKA PRODAJA U-14.csv	F	0	0	1	above head	no	69.35	6.98
U14	KRKA-DRAVOGRAD U-14.csv	G	1	1	0	layup	dribble or cut	68.45	0.4
U14	KRKA-SLOVAN U-14.csv	G	0	0	0	layup	dribble or cut	58.33	0.69
U14	KRKA-DRAVOGRAD U-14.csv	G	0	0	1	other	no	66.34	4.8
U14	KRKA-SLOVAN U-14.csv	G	0	1	0	layup	dribble or cut	58.33	0.69
U14	KRKA-SLOVAN U-14.csv	G	0	0	1	above head	no	27.65	7.16
U14	KRKA-SLOVAN U-14.csv	G	1	0	1	above head	no	30.37	7.1
U14	KRKA-DRAVOGRAD U-14.csv	G	0	0	1	above head	no	85.82	4.24
U14	KRKA-DRAVOGRAD U-14.csv	G	0	0	1	above head	no	35.31	7.04
U14	KRKA-SLOVAN U-14.csv	G	1	1	0	layup	dribble or cut	67.28	0.52
U14	KRKA-DRAVOGRAD U-14.csv	G	1	0	1	above head	no	11.85	7.3
U14	KRKA-DRAVOGRAD U-14.csv	G	0	0	1	above head	no	8.35	7.01
U14	KRKA-SLOVAN U-14.csv	G	1	0	1	above head	no	6.98	2.64
U14	KRKA-SLOVAN U-14.csv	G	0	0	1	above head	no	38.79	7.1
U14	KRKA-SLOVAN U-14.csv	G	1	0	1	layup	no	68.93	0.86
U14	KRKA-DRAVOGRAD U-14.csv	G	0	0	0	above head	no	0	2.03
U14	KRKA-SLOVAN U-14.csv	G	0	0	1	above head	no	11.19	7.18
U14	KRKA-ELEKTRO GORENJSKA PRODAJA U-14.csv	G	1	0	1	above head	no	38.14	7.72
U14	KRKA-ELEKTRO GORENJSKA PRODAJA U-14.csv	G	1	0	1	above head	no	46.78	7.06
U14	KRKA-DRAVOGRAD U-14.csv	G	0	0	1	above head	no	13.99	7.09
U14	KRKA-SLOVAN U-14.csv	G	1	0	1	above head	no	18.93	7.1
U14	KRKA-DRAVOGRAD U-14.csv	G	1	0	1	above head	no	31.09	5.71
U14	KRKA-SLOVAN U-14.csv	G	1	0	0	layup	dribble or cut	21.06	0.45
U14	KRKA-SLOVAN U-14.csv	G	1	1	0	layup	dribble or cut	59.97	0.62
U14	KRKA-ELEKTRO GORENJSKA PRODAJA U-14.csv	G	0	0	1	above head	no	10.93	7.06
U14	KRKA-SLOVAN U-14.csv	G	0	0	1	above head	no	43.62	1.32
U14	KRKA-ELEKTRO GORENJSKA PRODAJA U-14.csv	G	1	0	1	above head	no	14.1	7.04
U14	KRKA-SLOVAN U-14.csv	G	1	0	1	above head	no	30.38	6.04
U14	KRKA-DRAVOGRAD U-14.csv	G	0	0	1	above head	no	22.96	7
U14	KRKA-ELEKTRO GORENJSKA PRODAJA U-14.csv	G	1	1	1	above head	no	52.99	7.04
U14	KRKA-SLOVAN U-14.csv	G	1	0	0	layup	drive	74.55	0.56
U14	KRKA-SLOVAN U-14.csv	G	1	0	1	above head	no	46.43	7.25
U14	KRKA-DRAVOGRAD U-14.csv	G	0	0	1	other	no	12.86	7.22
U14	KRKA-DRAVOGRAD U-14.csv	G	0	1	1	above head	no	25.24	5.4
U14	KRKA-ELEKTRO GORENJSKA PRODAJA U-14.csv	G	0	0	1	above head	no	61.47	3.35
U14	KRKA-DRAVOGRAD U-14.csv	G	0	0	1	above head	no	54.11	7.14
U14	KRKA-DRAVOGRAD U-14.csv	G	0	1	0	above head	no	4.52	2.04
U14	KRKA-DRAVOGRAD U-14.csv	G	1	0	1	other	no	3.83	7.22
U14	KRKA-ELEKTRO GORENJSKA PRODAJA U-14.csv	G	1	0	1	other	no	80.76	4.61
U14	KRKA-DRAVOGRAD U-14.csv	G	1	0	1	other	no	50.49	6.67
U14	KRKA-ELEKTRO GORENJSKA PRODAJA U-14.csv	G	1	0	0	other	dribble or cut	50.76	0.83
U14	KRKA-DRAVOGRAD U-14.csv	C	1	0	1	layup	no	66.03	0.76
U14	KRKA-ELEKTRO GORENJSKA PRODAJA U-14.csv	C	1	0	1	above head	no	60.91	0.86
U14	KRKA-ELEKTRO GORENJSKA PRODAJA U-14.csv	C	1	0	1	layup	no	23.85	0.4
U14	KRKA-ELEKTRO GORENJSKA PRODAJA U-14.csv	C	0	0	0	other	drive	64.14	0.83
U14	KRKA-ELEKTRO GORENJSKA PRODAJA U-14.csv	C	1	0	1	layup	no	0	0.69
U14	KRKA-ELEKTRO GORENJSKA PRODAJA U-14.csv	C	1	0	0	other	drive	21.42	1.03
U14	KRKA-ELEKTRO GORENJSKA PRODAJA U-14.csv	C	0	0	1	above head	no	75.57	2.32
U14	KRKA-ELEKTRO GORENJSKA PRODAJA U-14.csv	C	0	0	1	above head	no	66.81	2.56
U14	KRKA-DRAVOGRAD U-14.csv	C	1	0	0	layup	dribble or cut	69.35	0.57
U14	KRKA-SLOVAN U-14.csv	C	1	0	1	above head	no	2.46	5
U14	KRKA-SLOVAN U-14.csv	C	1	1	1	above head	no	58.33	0.69
U14	KRKA-ELEKTRO GORENJSKA PRODAJA U-14.csv	C	1	0	1	above head	no	1.69	1.82
U14	KRKA-DRAVOGRAD U-14.csv	C	0	1	0	layup	dribble or cut	44.04	2
U14	KRKA-DRAVOGRAD U-14.csv	C	1	0	0	layup	dribble or cut	67.02	0.93
U14	KRKA-ELEKTRO GORENJSKA PRODAJA U-14.csv	C	1	1	1	layup	no	26.93	0.71
U14	KRKA-ELEKTRO GORENJSKA PRODAJA U-14.csv	C	0	1	0	other	dribble or cut	64.14	0.83
U14	KRKA-DRAVOGRAD U-14.csv	C	1	0	0	layup	dribble or cut	62.28	0.67
U14	KRKA-ELEKTRO GORENJSKA PRODAJA U-14.csv	C	1	0	1	above head	no	11.39	1.08
U14	KRKA-DRAVOGRAD U-14.csv	C	1	1	0	layup	dribble or cut	77.03	0.66
U14	KRKA-SLOVAN U-14.csv	C	0	0	1	above head	no	65.54	4.65
U14	KRKA-DRAVOGRAD U-14.csv	C	1	1	1	other	no	86.59	5.21
U14	KRKA-SLOVAN U-14.csv	C	1	1	0	layup	dribble or cut	7.32	0.42
U14	KRKA-SLOVAN U-14.csv	C	0	0	0	other	drive	57.01	0.77
U14	KRKA-ELEKTRO GORENJSKA PRODAJA U-14.csv	C	0	1	0	layup	dribble or cut	54.23	0.99
U14	KRKA-DRAVOGRAD U-14.csv	C	0	0	0	layup	dribble or cut	55.84	0.65
U14	KRKA-SLOVAN U-14.csv	C	1	1	0	above head	no	55.84	0.65
U14	KRKA-DRAVOGRAD U-14.csv	C	0	0	0	above head	no	66.54	0.64
U14	KRKA-SLOVAN U-14.csv	C	1	0	0	above head	no	64.28	0.71
U14	KRKA-SLOVAN U-14.csv	F	1	0	0	above head	no	49.12	0.64
U14	KRKA-SLOVAN U-14.csv	F	0	0	0	layup	drive	62.56	0.91
U14	KRKA-SLOVAN U-14.csv	F	1	0	0	above head	dribble or cut	35.46	1.57
U14	KRKA-ELEKTRO GORENJSKA PRODAJA U-14.csv	F	1	0	1	above head	no	76.6	3.19
U14	KRKA-DRAVOGRAD U-14.csv	F	1	0	1	above head	no	53.81	2.99
U14	KRKA-ELEKTRO GORENJSKA PRODAJA U-14.csv	F	0	0	1	above head	no	53.25	7.09
U14	KRKA-DRAVOGRAD U-14.csv	F	0	0	0	above head	no	37.13	4.17
U14	KRKA-DRAVOGRAD U-14.csv	F	1	0	1	above head	no	63.84	1.31
U14	KRKA-DRAVOGRAD U-14.csv	F	0	0	1	above head	no	45.82	5.08
U14	KRKA-DRAVOGRAD U-14.csv	F	1	0	0	above head	no	54.29	2.38
U14	KRKA-DRAVOGRAD U-14.csv	F	1	0	0	above head	no	44.04	2
U14	KRKA-SLOVAN U-14.csv	F	0	0	1	above head	no	71.79	2.37
U14	KRKA-SLOVAN U-14.csv	F	0	0	1	hook shot	no	9.55	0.97
U14	KRKA-DRAVOGRAD U-14.csv	F	1	0	1	hook shot	no	0	1.49
U14	KRKA-DRAVOGRAD U-14.csv	F	1	0	0	above head	dribble or cut	32.3	1.7
U14	KRKA-ELEKTRO GORENJSKA PRODAJA U-14.csv	F	1	0	1	layup	no	58.33	0.69
U14	KRKA-ELEKTRO GORENJSKA PRODAJA U-14.csv	F	1	1	0	layup	dribble or cut	16.75	1.67
U14	KRKA-SLOVAN U-14.csv	F	0	0	1	above head	no	67.48	7.13
U14	KRKA-DRAVOGRAD U-14.csv	F	1	1	1	above head	no	50.16	1.74
U14	KRKA-ELEKTRO GORENJSKA PRODAJA U-14.csv	F	1	0	1	above head	no	43.12	3.45
U14	KRKA-SLOVAN U-14.csv	F	1	0	1	above head	no	21.9	7.18
U14	KRKA-DRAVOGRAD U-14.csv	F	0	0	1	above head	no	83.27	4.48
U14	KRKA-SLOVAN U-14.csv	F	0	0	1	above head	no	66.29	7.2
U14	KRKA-ELEKTRO GORENJSKA PRODAJA U-14.csv	F	0	0	1	above head	no	12.42	3.74
U14	KRKA-DRAVOGRAD U-14.csv	F	1	0	1	above head	no	43.83	3.71
U14	KRKA-DRAVOGRAD U-14.csv	F	1	0	1	above head	no	71.36	2.15
U14	KRKA-SLOVAN U-14.csv	F	1	0	1	above head	no	2.16	7.1
U14	KRKA-ELEKTRO GORENJSKA PRODAJA U-14.csv	F	0	0	0	layup	drive	43.36	1.09
U14	KRKA-SLOVAN U-14.csv	F	1	1	0	above head	no	49.85	0.98
U14	KRKA-DRAVOGRAD U-14.csv	F	1	0	1	other	no	30.54	5.8
U14	DRAVOGRAD-SLOVAN U-14.csv	G	1	0	0	layup	dribble or cut	69.35	0.57
U14	DRAVOGRAD-SLOVAN U-14.csv	G	1	0	1	above head	no	89.89	7.07
U14	KRKA-DRAVOGRAD U-14.csv	G	1	1	0	layup	dribble or cut	60.52	0.74
U14	DRAVOGRAD-ELEKTRO GORENJSKA PRODAJA U-14.csv	G	1	0	1	layup	no	17.02	0.55
U14	DRAVOGRAD-ELEKTRO GORENJSKA PRODAJA U-14.csv	G	1	1	1	layup	no	70.78	4.54
U14	DRAVOGRAD-ELEKTRO GORENJSKA PRODAJA U-14.csv	G	0	0	0	layup	drive	64.77	0.47
U14	DRAVOGRAD-SLOVAN U-14.csv	G	1	1	0	layup	dribble or cut	80.02	0.54
U14	DRAVOGRAD-ELEKTRO GORENJSKA PRODAJA U-14.csv	G	1	0	1	above head	no	60.04	1.05
U14	KRKA-DRAVOGRAD U-14.csv	G	0	0	0	other	dribble or cut	12.33	1.25
U14	DRAVOGRAD-SLOVAN U-14.csv	G	0	0	1	above head	no	64.28	0.71
U14	KRKA-DRAVOGRAD U-14.csv	G	0	0	0	above head	dribble or cut	51.36	0.75
U14	DRAVOGRAD-SLOVAN U-14.csv	G	0	0	0	above head	dribble or cut	45.33	1.13
U14	DRAVOGRAD-ELEKTRO GORENJSKA PRODAJA U-14.csv	G	1	0	0	layup	drive	81.66	0.65
U14	DRAVOGRAD-ELEKTRO GORENJSKA PRODAJA U-14.csv	G	1	1	1	layup	no	50.46	0.49
U14	KRKA-DRAVOGRAD U-14.csv	G	1	0	0	layup	dribble or cut	64.77	0.47
U14	KRKA-DRAVOGRAD U-14.csv	G	0	0	1	above head	no	81.32	7.05
U14	KRKA-DRAVOGRAD U-14.csv	G	0	0	1	above head	no	2.52	3.65
U14	KRKA-DRAVOGRAD U-14.csv	G	0	1	0	above head	dribble or cut	64.28	0.71
U14	DRAVOGRAD-SLOVAN U-14.csv	G	0	0	1	other	no	86.86	7.14
U14	DRAVOGRAD-SLOVAN U-14.csv	G	1	0	1	layup	no	36.39	0.45
U14	DRAVOGRAD-SLOVAN U-14.csv	G	0	0	0	layup	dribble or cut	37.08	1.33
U14	DRAVOGRAD-ELEKTRO GORENJSKA PRODAJA U-14.csv	G	1	1	0	layup	dribble or cut	65.27	0.35
U14	DRAVOGRAD-SLOVAN U-14.csv	G	0	1	0	layup	dribble or cut	0	0.69
U14	DRAVOGRAD-ELEKTRO GORENJSKA PRODAJA U-14.csv	G	0	0	1	above head	no	84.11	3.02
U14	DRAVOGRAD-ELEKTRO GORENJSKA PRODAJA U-14.csv	G	1	1	1	layup	no	12.25	0.76
U14	DRAVOGRAD-SLOVAN U-14.csv	C	0	0	1	hook shot	no	52.99	0.87
U14	DRAVOGRAD-ELEKTRO GORENJSKA PRODAJA U-14.csv	C	1	0	1	above head	no	57.29	0.57
U14	KRKA-DRAVOGRAD U-14.csv	C	0	0	1	layup	no	61.7	0.43
U14	KRKA-DRAVOGRAD U-14.csv	C	0	0	0	above head	no	45.23	1.43
U14	KRKA-DRAVOGRAD U-14.csv	C	1	0	1	above head	no	16.25	4.98
U14	DRAVOGRAD-ELEKTRO GORENJSKA PRODAJA U-14.csv	C	1	0	0	layup	drive	48.67	0.71
U14	KRKA-SLOVAN U-14.csv	F	0	0	0	above head	no	23.62	1.34
U14	DRAVOGRAD-SLOVAN U-14.csv	F	1	0	0	above head	dribble or cut	61.43	2.56
U14	DRAVOGRAD-SLOVAN U-14.csv	F	1	1	1	layup	no	72.34	0.84
U14	SLOVAN-ELEKTRO GORENJSKA PRODAJA U-14.csv	F	1	0	0	layup	dribble or cut	60.52	0.74
U14	DRAVOGRAD-SLOVAN U-14.csv	F	1	1	0	layup	dribble or cut	57.01	0.77
U14	KRKA-SLOVAN U-14.csv	F	0	0	1	above head	no	28.56	5.38
U14	SLOVAN-ELEKTRO GORENJSKA PRODAJA U-14.csv	F	1	1	0	layup	dribble or cut	59.97	0.62
U14	DRAVOGRAD-SLOVAN U-14.csv	F	0	0	1	other	no	57.64	7.42
U14	DRAVOGRAD-SLOVAN U-14.csv	F	0	0	1	other	no	68.75	7.24
U14	KRKA-SLOVAN U-14.csv	F	1	0	1	layup	no	16.54	0.94
U14	DRAVOGRAD-SLOVAN U-14.csv	F	1	0	1	other	no	42.59	7.44
U14	KRKA-SLOVAN U-14.csv	F	1	0	0	above head	no	13.18	0.71
U14	KRKA-SLOVAN U-14.csv	F	0	0	1	other	no	55.17	7.05
U14	SLOVAN-ELEKTRO GORENJSKA PRODAJA U-14.csv	F	0	0	0	other	dribble or cut	67.57	0.81
U14	KRKA-SLOVAN U-14.csv	F	1	1	0	above head	no	45.76	0.6
U14	SLOVAN-ELEKTRO GORENJSKA PRODAJA U-14.csv	F	1	0	1	other	no	47.34	5.46
U14	SLOVAN-ELEKTRO GORENJSKA PRODAJA U-14.csv	F	1	0	1	other	no	58.27	7.24
U14	SLOVAN-ELEKTRO GORENJSKA PRODAJA U-14.csv	F	1	1	0	layup	dribble or cut	52.99	0.6
U14	KRKA-SLOVAN U-14.csv	G	0	1	1	above head	no	47.57	3.41
U14	KRKA-SLOVAN U-14.csv	G	1	0	1	above head	no	78.89	3
U14	DRAVOGRAD-ELEKTRO GORENJSKA PRODAJA U-14.csv	F	0	0	1	other	no	75.35	5.48
U14	DRAVOGRAD-ELEKTRO GORENJSKA PRODAJA U-14.csv	F	1	0	1	layup	no	45.58	0.75
U14	SLOVAN-ELEKTRO GORENJSKA PRODAJA U-14.csv	F	0	0	1	other	no	66.32	5.73
U14	KRKA-ELEKTRO GORENJSKA PRODAJA U-14.csv	C	0	0	0	other	dribble or cut	73.88	1.12
U14	DRAVOGRAD-ELEKTRO GORENJSKA PRODAJA U-14.csv	C	0	0	0	layup	dribble or cut	45.66	0.67
U14	KRKA-ELEKTRO GORENJSKA PRODAJA U-14.csv	C	1	0	0	above head	dribble or cut	74.55	0.56
U14	KRKA-ELEKTRO GORENJSKA PRODAJA U-14.csv	C	0	0	1	above head	no	7.33	5.04
U14	KRKA-ELEKTRO GORENJSKA PRODAJA U-14.csv	C	1	0	0	layup	dribble or cut	42.29	0.64
U14	KRKA-ELEKTRO GORENJSKA PRODAJA U-14.csv	C	0	0	1	above head	no	34.81	7.13
U14	SLOVAN-ELEKTRO GORENJSKA PRODAJA U-14.csv	C	0	0	0	layup	dribble or cut	4.46	0.69
U14	KRKA-ELEKTRO GORENJSKA PRODAJA U-14.csv	C	1	0	1	above head	no	64.14	0.83
U14	KRKA-ELEKTRO GORENJSKA PRODAJA U-14.csv	C	1	0	0	layup	dribble or cut	55.84	0.65
U14	DRAVOGRAD-ELEKTRO GORENJSKA PRODAJA U-14.csv	C	1	0	1	above head	no	86.76	5.47
U14	SLOVAN-ELEKTRO GORENJSKA PRODAJA U-14.csv	C	1	1	0	layup	dribble or cut	45.58	0.75
U14	SLOVAN-ELEKTRO GORENJSKA PRODAJA U-14.csv	C	1	0	1	layup	no	68.3	0.69
U14	KRKA-ELEKTRO GORENJSKA PRODAJA U-14.csv	C	0	0	0	layup	dribble or cut	62.05	0.55
U14	DRAVOGRAD-ELEKTRO GORENJSKA PRODAJA U-14.csv	C	1	1	0	above head	no	59.97	0.62
U14	KRKA-ELEKTRO GORENJSKA PRODAJA U-14.csv	C	0	0	0	other	dribble or cut	58.36	2.64
U14	DRAVOGRAD-ELEKTRO GORENJSKA PRODAJA U-14.csv	C	0	0	1	above head	no	11.83	1.31
U14	KRKA-ELEKTRO GORENJSKA PRODAJA U-14.csv	C	1	0	0	layup	dribble or cut	68.3	0.69
U14	KRKA-ELEKTRO GORENJSKA PRODAJA U-14.csv	C	0	0	0	layup	drive	57.29	0.57
U14	KRKA-ELEKTRO GORENJSKA PRODAJA U-14.csv	C	1	0	0	layup	dribble or cut	52.99	0.6
U14	SLOVAN-ELEKTRO GORENJSKA PRODAJA U-14.csv	C	0	0	0	layup	dribble or cut	64.48	0.59
U14	DRAVOGRAD-ELEKTRO GORENJSKA PRODAJA U-14.csv	C	1	0	1	above head	no	62.05	2.73
U14	SLOVAN-ELEKTRO GORENJSKA PRODAJA U-14.csv	C	1	1	0	layup	dribble or cut	57.29	0.57
U14	SLOVAN-ELEKTRO GORENJSKA PRODAJA U-14.csv	C	0	0	0	layup	dribble or cut	54.7	0.72
U14	SLOVAN-ELEKTRO GORENJSKA PRODAJA U-14.csv	C	0	0	0	layup	dribble or cut	58.33	0.69
U14	DRAVOGRAD-ELEKTRO GORENJSKA PRODAJA U-14.csv	C	0	0	1	above head	no	12.25	0.76
U14	KRKA-ELEKTRO GORENJSKA PRODAJA U-14.csv	C	0	0	1	above head	no	3.98	4.63
U14	DRAVOGRAD-ELEKTRO GORENJSKA PRODAJA U-14.csv	C	0	0	1	layup	no	54.7	0.72
U14	SLOVAN-ELEKTRO GORENJSKA PRODAJA U-14.csv	C	0	0	1	above head	no	53.07	7.24
U14	DRAVOGRAD-ELEKTRO GORENJSKA PRODAJA U-14.csv	C	0	0	1	above head	no	75.76	5.42
U14	SLOVAN-ELEKTRO GORENJSKA PRODAJA U-14.csv	C	1	0	0	above head	dribble or cut	60.04	1.05
U14	KRKA-ELEKTRO GORENJSKA PRODAJA U-14.csv	C	0	0	1	above head	no	70.08	2.96
U14	DRAVOGRAD-ELEKTRO GORENJSKA PRODAJA U-14.csv	C	1	0	1	layup	no	66.03	0.76
U14	SLOVAN-ELEKTRO GORENJSKA PRODAJA U-14.csv	C	0	0	1	hook shot	no	18.71	0.67
U14	KRKA-ELEKTRO GORENJSKA PRODAJA U-14.csv	C	1	0	1	layup	no	27.18	0.47
U14	SLOVAN-ELEKTRO GORENJSKA PRODAJA U-14.csv	C	1	0	1	layup	no	59.17	0.5
U14	DRAVOGRAD-ELEKTRO GORENJSKA PRODAJA U-14.csv	C	1	0	1	above head	no	12.25	0.76
U14	SLOVAN-ELEKTRO GORENJSKA PRODAJA U-14.csv	C	1	0	1	layup	no	59.17	0.5
U16	slovan-olimpija	u-16.csv	G	1	0	1	above head	no	28.7	6.25
U16	krka-olimpija	u-16.csv	G	0	0	1	above head	no	30.82	7.32
U16	krka-olimpija	u-16.csv	G	0	0	1	layup	no	41.49	0.49
U16	slovan-olimpija	u-16.csv	G	0	0	1	above head	no	59	7.19
U16	krka-olimpija	u-16.csv	G	1	0	1	above head	no	26.49	7.45
U16	krka-olimpija	u-16.csv	G	0	0	0	layup	dribble or cut	69.35	0.57
U16	slovan-olimpija	u-16.csv	G	0	0	1	hook shot	no	2.3	1.33
U16	slovan-olimpija	u-16.csv	G	1	0	1	above head	no	1.59	3.86
U16	krka-olimpija	u-16.csv	G	1	0	1	above head	no	45.53	7.28
U16	slovan-olimpija	u-16.csv	G	0	0	1	layup	no	3.61	0.85
U16	slovan-olimpija	u-16.csv	G	1	0	0	layup	dribble or cut	59.62	0.93
U16	slovan-olimpija	u-16.csv	G	1	1	0	layup	dribble or cut	55.92	0.84
U16	krka-olimpija	u-16.csv	G	0	0	0	above head	dribble or cut	24.05	1.58
U16	krka-olimpija	u-16.csv	G	0	0	1	above head	no	26.31	7.37
U16	krka-olimpija	u-16.csv	G	0	0	1	above head	no	49.97	7.35
U16	krka-olimpija	u-16.csv	G	1	1	0	layup	dribble or cut	3.61	0.85
U16	slovan-olimpija	u-16.csv	G	1	1	0	layup	dribble or cut	53.76	0.8
U16	slovan-olimpija	u-16.csv	G	1	0	0	layup	dribble or cut	50.76	0.83
U16	krka-olimpija	u-16.csv	G	1	1	1	dunk	no	55.7	0.45
U16	krka-olimpija	u-16.csv	G	1	0	1	above head	no	4.1	1.5
U16	slovan-olimpija	u-16.csv	G	0	0	0	other	dribble or cut	45.12	2.04
U16	krka-olimpija	u-16.csv	G	0	0	1	above head	no	57.05	7.6
U16	krka-olimpija	u-16.csv	G	1	0	0	above head	dribble or cut	4.6	1.34
U16	krka-olimpija	u-16.csv	G	0	0	1	hook shot	no	16.34	1.33
U16	slovan-olimpija	u-16.csv	G	1	0	1	above head	no	34	0.96
U16	slovan-grosuplje	u-16.csv	F	0	0	0	above head	dribble or cut	27.59	1.5
U16	slovan-olimpija	u-16.csv	F	0	1	1	other	no	80.02	0.54
U16	slovan-olimpija	u-16.csv	F	0	1	0	above head	no	68.3	0.69
U16	slovan-olimpija	u-16.csv	F	1	0	1	other	no	57.29	0.57
U16	slovan-olimpija	u-16.csv	F	0	0	1	above head	no	70.35	1.08
U16	slovan-olimpija	u-16.csv	F	0	1	0	other	drive	40.99	1.55
U16	slovan-grosuplje	u-16.csv	F	0	0	1	layup	no	29.62	0.98
U16	slovan-grosuplje	u-16.csv	F	1	0	0	layup	dribble or cut	68.45	0.4
U16	slovan-grosuplje	u-16.csv	F	1	0	1	layup	no	67.57	0.81
U16	slovan-grosuplje	u-16.csv	F	0	0	1	hook shot	no	27.95	2.06
U16	slovan-grosuplje	u-16.csv	F	0	0	0	layup	dribble or cut	45.58	0.75
U16	slovan-olimpija	u-16.csv	F	1	0	1	layup	no	66.54	0.64
U16	slovan-grosuplje	u-16.csv	F	0	0	1	layup	no	49.85	0.98
U16	slovan-olimpija	u-16.csv	F	1	0	0	layup	drive	71.09	0.62
U16	slovan-grosuplje	u-16.csv	F	1	0	1	above head	no	66.48	2.4
U16	slovan-grosuplje	u-16.csv	F	0	0	1	above head	no	48.23	7.25
U16	slovan-olimpija	u-16.csv	F	0	0	1	above head	no	86.35	6.98
U16	slovan-grosuplje	u-16.csv	F	0	0	1	above head	no	38.39	7.68
U16	slovan-olimpija	u-16.csv	F	0	0	0	other	dribble or cut	0	1.6
U16	slovan-olimpija	u-16.csv	F	1	0	1	layup	no	69.35	0.57
U16	slovan-olimpija	u-16.csv	F	0	0	0	above head	no	61.07	1.53
U16	slovan-olimpija	u-16.csv	F	0	0	0	other	drive	20.99	1.2
U16	slovan-grosuplje	u-16.csv	F	1	0	0	layup	dribble or cut	64.04	0.95
U16	slovan-grosuplje	u-16.csv	F	1	1	0	layup	dribble or cut	42.78	0.79
U16	slovan-olimpija	u-16.csv	F	0	0	0	other	drive	0	1.12
U16	slovan-grosuplje	u-16.csv	F	0	0	1	above head	no	69.03	6.88
U16	krka-grosuplje	u-16.csv	F	1	0	1	above head	no	67.08	7.15
U16	krka-olimpija	u-16.csv	F	0	0	1	above head	no	84.89	7.1
U16	krka-grosuplje	u-16.csv	F	0	0	1	above head	no	64.56	7.24
U16	krka-grosuplje	u-16.csv	F	1	0	1	above head	no	85.14	6.83
U16	krka-grosuplje	u-16.csv	F	0	1	0	layup	dribble or cut	58.33	0.69
U16	krka-olimpija	u-16.csv	F	1	0	1	layup	no	55.92	0.84
U16	krka-olimpija	u-16.csv	F	0	0	1	above head	no	76.24	6.51
U16	krka-olimpija	u-16.csv	F	0	0	0	above head	dribble or cut	64.14	0.83
U16	slovan-olimpija	u-16.csv	F	0	0	1	hook shot	no	20.99	1.2
U16	slovan-olimpija	u-16.csv	F	0	0	0	layup	drive	19.09	0.33
U16	slovan-olimpija	u-16.csv	F	1	0	1	hook shot	no	3.21	0.96
U16	krka-olimpija	u-16.csv	F	1	0	1	layup	no	22.95	0.69
U16	slovan-olimpija	u-16.csv	F	0	0	1	above head	no	7.49	4.93
U16	krka-olimpija	u-16.csv	F	0	0	1	above head	no	83.42	4.58
U16	slovan-olimpija	u-16.csv	F	1	0	1	layup	no	68.3	0.69
U16	slovan-olimpija	u-16.csv	F	0	0	1	above head	no	3.86	7.16
U16	slovan-olimpija	u-16.csv	F	0	0	1	hook shot	no	36.64	1.8
U16	slovan-grosuplje	u-16.csv	C	1	0	1	layup	no	27.95	1.14
U16	slovan-grosuplje	u-16.csv	C	0	1	1	layup	no	45.51	0.83
U16	slovan-grosuplje	u-16.csv	C	0	0	1	above head	no	82.13	6.98
U16	slovan-grosuplje	u-16.csv	C	0	0	0	hook shot	no	30.71	1.05
U16	krka-olimpija	u-16.csv	C	0	0	1	layup	no	10.86	1.14
U16	krka-olimpija	u-16.csv	C	1	0	1	above head	no	72.34	0.84
U16	krka-olimpija	u-16.csv	C	1	1	0	layup	dribble or cut	48.67	0.71
U16	krka-olimpija	u-16.csv	F	0	1	0	layup	dribble or cut	33.16	1.08
U16	krka-olimpija	u-16.csv	C	1	1	1	layup	no	45.46	0.9
U16	slovan-olimpija	u-16.csv	G	1	0	1	above head	no	81.52	3.2
U16	slovan-olimpija	u-16.csv	F	1	0	0	layup	dribble or cut	77.6	0.44
U16	krka-olimpija	u-16.csv	G	1	0	0	other	dribble or cut	79.52	2.89
U16	slovan-olimpija	u-16.csv	F	1	1	1	layup	no	63.02	2.34
U16	krka-olimpija	u-16.csv	F	0	0	1	above head	no	52.37	2.98
U16	krka-olimpija	u-16.csv	G	0	0	0	layup	drive	66.03	0.76
U16	krka-olimpija	u-16.csv	G	0	0	0	above head	dribble or cut	57.01	0.77
U16	slovan-olimpija	u-16.csv	G	0	0	1	layup	no	60.52	0.74
U16	krka-olimpija	u-16.csv	G	1	0	0	above head	dribble or cut	60.06	1.48
U16	slovan-olimpija	u-16.csv	G	0	0	1	above head	no	40.75	7.3
U16	slovan-olimpija	u-16.csv	G	0	0	1	layup	no	58.14	1.2
U16	slovan-olimpija	u-16.csv	G	0	0	1	other	no	84.93	7.15
U16	slovan-grosuplje	u-16.csv	G	0	0	1	other	no	65.12	7.26
U16	slovan-grosuplje	u-16.csv	G	0	0	1	above head	no	25.43	2.37
U16	slovan-olimpija	u-16.csv	G	0	0	0	layup	dribble or cut	58.33	0.69
U16	slovan-grosuplje	u-16.csv	G	0	0	1	above head	no	48.55	7.22
U16	slovan-grosuplje	u-16.csv	G	0	0	1	above head	no	40.21	7.39
U16	slovan-grosuplje	u-16.csv	G	0	0	1	above head	no	4.51	4.09
U16	slovan-olimpija	u-16.csv	G	1	1	1	layup	no	67.57	0.81
U16	slovan-grosuplje	u-16.csv	G	0	0	1	above head	no	52.3	7.11
U16	slovan-grosuplje	u-16.csv	G	1	0	1	above head	no	57.19	1.47
U16	slovan-grosuplje	u-16.csv	G	0	0	0	other	dribble or cut	31.55	2.76
U16	slovan-grosuplje	u-16.csv	G	1	0	1	above head	no	6.54	7.52
U16	slovan-grosuplje	u-16.csv	G	1	0	1	above head	no	42.03	7.52
U16	slovan-grosuplje	u-16.csv	G	1	0	1	layup	no	61.77	1.34
U16	slovan-olimpija	u-16.csv	C	1	0	1	layup	no	52.99	0.6
U16	slovan-grosuplje	u-16.csv	C	1	0	0	other	no	62.28	0.67
U16	slovan-grosuplje	u-16.csv	C	0	0	1	layup	no	66.54	0.64
U16	slovan-olimpija	u-16.csv	C	1	0	0	layup	drive	62.56	0.91
U16	slovan-olimpija	u-16.csv	C	1	0	1	above head	no	65.48	5.42
U16	slovan-grosuplje	u-16.csv	C	1	1	0	layup	dribble or cut	69.83	0.74
U16	slovan-olimpija	u-16.csv	C	1	0	0	above head	no	50.76	0.83
U16	slovan-olimpija	u-16.csv	C	1	0	1	above head	no	52.34	0.95
U16	slovan-olimpija	u-16.csv	C	1	0	1	above head	no	0.59	5.21
U16	slovan-grosuplje	u-16.csv	C	1	1	0	above head	no	60.52	0.74
U16	slovan-olimpija	u-16.csv	C	0	0	1	layup	no	48.67	0.71
U16	slovan-olimpija	u-16.csv	C	1	0	0	layup	dribble or cut	62.44	0.79
U16	slovan-olimpija	u-16.csv	C	0	1	1	layup	no	72.56	0.67
U16	slovan-grosuplje	u-16.csv	C	0	0	1	above head	no	84.44	5.97
U16	slovan-grosuplje	u-16.csv	G	0	0	1	above head	no	34.9	4.12
U16	slovan-olimpija	u-16.csv	F	0	1	0	above head	no	40.97	0.98
U16	slovan-olimpija	u-16.csv	G	1	0	1	above head	no	0.67	4.56
U16	slovan-olimpija	u-16.csv	C	0	0	0	layup	dribble or cut	35.43	2.49
U16	slovan-grosuplje	u-16.csv	C	0	0	1	above head	no	29.69	5.62
U16	slovan-grosuplje	u-16.csv	G	1	1	0	layup	dribble or cut	58.33	0.69
U16	slovan-olimpija	u-16.csv	G	1	1	0	layup	dribble or cut	62.28	0.67
U16	slovan-grosuplje	u-16.csv	C	0	0	1	above head	no	57.86	0.89
U16	slovan-olimpija	u-16.csv	C	0	0	1	above head	no	21.34	7.21
U16	slovan-olimpija	u-16.csv	F	1	0	1	above head	no	80.75	6.95
U16	slovan-olimpija	u-16.csv	F	0	0	1	above head	no	32.56	7.27
U16	slovan-olimpija	u-16.csv	F	1	0	1	above head	no	15.72	7.31
U16	krka-olimpija	u-16.csv	F	0	1	1	other	no	67.88	7.11
U16	krka-olimpija	u-16.csv	F	0	1	0	above head	dribble or cut	48.67	0.71
U16	krka-olimpija	u-16.csv	F	0	0	0	other	dribble or cut	72.62	3.2
U16	slovan-olimpija	u-16.csv	F	0	0	0	layup	dribble or cut	52.08	0.68
U16	krka-olimpija	u-16.csv	F	1	0	1	above head	no	80.89	7.05
U16	slovan-olimpija	u-16.csv	F	0	1	0	layup	dribble or cut	62.28	0.67
U16	slovan-grosuplje	u-16.csv	G	0	0	0	above head	dribble or cut	57.86	0.89
U16	slovan-grosuplje	u-16.csv	G	1	0	1	above head	no	45.79	7.55
U16	krka-grosuplje	u-16.csv	G	0	0	1	above head	no	63.79	7.28
U16	slovan-grosuplje	u-16.csv	G	0	0	0	layup	drive	42.56	0.71
U16	slovan-grosuplje	u-16.csv	G	1	0	0	other	dribble or cut	80.02	0.54
U16	krka-grosuplje	u-16.csv	G	0	1	1	above head	no	42.97	0.86
U16	slovan-grosuplje	u-16.csv	G	1	0	1	above head	no	30.31	7.22
U16	slovan-grosuplje	u-16.csv	G	0	0	1	other	no	79.67	7.13
U16	krka-grosuplje	u-16.csv	G	1	0	1	above head	no	70.76	7.15
U16	krka-grosuplje	u-16.csv	G	0	0	1	above head	no	87.25	7.03
U16	slovan-grosuplje	u-16.csv	G	1	0	1	above head	no	39.89	7.35
U16	slovan-grosuplje	u-16.csv	G	1	0	1	above head	no	21.34	2.36
U16	slovan-grosuplje	u-16.csv	G	1	0	0	layup	dribble or cut	69.83	0.74
U16	krka-grosuplje	u-16.csv	G	1	0	1	above head	no	89.44	6.86
U16	slovan-grosuplje	u-16.csv	G	1	1	0	layup	dribble or cut	57.01	0.77
U16	krka-grosuplje	u-16.csv	G	1	0	1	above head	no	28.44	7.09
U16	slovan-grosuplje	u-16.csv	G	1	0	1	above head	no	36.96	7.4
U16	krka-grosuplje	u-16.csv	G	0	0	0	above head	dribble or cut	64.84	1.36
U16	krka-grosuplje	u-16.csv	F	0	0	1	above head	no	62.37	2.18
U16	krka-grosuplje	u-16.csv	F	0	1	0	layup	dribble or cut	74.55	0.56
U16	slovan-grosuplje	u-16.csv	F	1	1	0	layup	dribble or cut	66.54	0.64
U16	krka-grosuplje	u-16.csv	F	0	0	1	layup	no	77.03	0.66
U16	slovan-grosuplje	u-16.csv	F	0	1	0	layup	dribble or cut	52.99	0.6
U16	krka-grosuplje	u-16.csv	F	0	0	1	above head	no	76.96	2.8
U16	krka-grosuplje	u-16.csv	F	0	0	0	other	drive	58.4	1.82
U16	slovan-grosuplje	u-16.csv	F	0	0	1	above head	no	61.59	3.59
U16	krka-grosuplje	u-16.csv	F	1	0	0	layup	drive	75.89	0.61
U16	krka-grosuplje	u-16.csv	F	0	0	0	layup	drive	78.94	0.49
U16	krka-grosuplje	u-16.csv	F	1	0	1	above head	no	23	5.48
U16	krka-grosuplje	u-16.csv	F	1	0	1	above head	no	86.1	6.93
U16	krka-grosuplje	u-16.csv	F	1	1	1	layup	no	64.28	0.71
U16	slovan-grosuplje	u-16.csv	F	0	0	1	above head	no	71.35	1.98
U16	slovan-grosuplje	u-16.csv	F	0	0	1	above head	no	46.11	5.65
U16	slovan-grosuplje	u-16.csv	F	1	0	1	above head	no	63.2	5.94
U16	slovan-grosuplje	u-16.csv	F	1	0	0	other	dribble or cut	43.46	1.17
U16	slovan-grosuplje	u-16.csv	F	1	0	1	above head	no	87.48	6.43
U16	slovan-grosuplje	u-16.csv	F	0	0	1	above head	no	29.29	3.5
U16	slovan-grosuplje	u-16.csv	F	1	1	1	layup	no	64.28	0.71
U16	slovan-olimpija	u-16.csv	F	1	1	1	layup	no	74.55	0.56
U16	slovan-olimpija	u-16.csv	F	0	0	1	above head	no	75.58	7.08
U16	slovan-olimpija	u-16.csv	F	1	0	1	layup	no	22.03	0.86
U16	slovan-grosuplje	u-16.csv	F	1	0	1	other	no	78.14	7.01
U16	krka-olimpija	u-16.csv	G	1	0	0	above head	dribble or cut	66.65	2.28
U16	krka-grosuplje	u-16.csv	G	1	0	1	above head	no	9.91	8.4
U16	krka-olimpija	u-16.csv	G	0	0	0	hook shot	no	38.8	1.71
U16	krka-olimpija	u-16.csv	G	1	1	1	above head	no	71.17	7.13
U16	krka-olimpija	u-16.csv	G	1	0	1	above head	no	55.48	7.67
U16	krka-olimpija	u-16.csv	G	1	0	1	above head	no	31.66	5.61
U16	krka-olimpija	u-16.csv	G	0	0	0	above head	dribble or cut	74.45	1.56
U16	krka-olimpija	u-16.csv	G	0	0	1	above head	no	36.29	7.33
U16	krka-olimpija	u-16.csv	G	0	0	0	layup	dribble or cut	59.97	0.62
U16	krka-grosuplje	u-16.csv	G	0	0	1	above head	no	20.59	7.46
U16	krka-olimpija	u-16.csv	G	1	0	1	above head	no	24.98	7.23
U16	krka-olimpija	u-16.csv	G	0	0	0	other	dribble or cut	38.8	1.71
U16	krka-grosuplje	u-16.csv	G	0	0	1	above head	no	53.42	7.21
U16	krka-olimpija	u-16.csv	G	1	0	0	other	dribble or cut	43.26	3.75
U16	krka-olimpija	u-16.csv	G	1	0	1	above head	no	73.95	4.63
U16	krka-olimpija	u-16.csv	G	1	0	0	above head	dribble or cut	72.2	1.01
U16	krka-grosuplje	u-16.csv	G	0	0	1	above head	no	68.28	7.09
U16	krka-olimpija	u-16.csv	G	0	0	1	above head	no	75.68	3.43
U16	krka-grosuplje	u-16.csv	G	0	0	0	above head	dribble or cut	30.31	7.22
U16	krka-olimpija	u-16.csv	G	0	0	0	layup	dribble or cut	58.51	1.01
U16	krka-grosuplje	u-16.csv	G	1	0	1	above head	no	85.09	4.25
U16	krka-olimpija	u-16.csv	G	1	1	0	layup	dribble or cut	39.23	0.68
U16	krka-grosuplje	u-16.csv	G	0	0	1	above head	no	44.65	7.93
U16	krka-olimpija	u-16.csv	G	0	0	1	above head	no	31.75	7.33
U16	krka-grosuplje	u-16.csv	G	0	0	1	above head	no	56.02	7.11
U16	krka-olimpija	u-16.csv	G	0	0	0	above head	dribble or cut	11.98	1.03
U16	krka-olimpija	u-16.csv	G	0	0	1	above head	no	29.82	5.82
U16	krka-grosuplje	u-16.csv	G	1	0	0	above head	dribble or cut	1.92	1.6
U16	slovan-olimpija	u-16.csv	G	1	0	1	above head	no	28.65	5.14
U16	krka-grosuplje	u-16.csv	C	1	0	0	other	dribble or cut	32.28	1
U16	slovan-grosuplje	u-16.csv	C	0	0	1	above head	no	29.07	4.85
U16	slovan-grosuplje	u-16.csv	C	1	0	1	layup	no	64.48	0.59
U16	krka-grosuplje	u-16.csv	C	1	0	0	layup	drive	75.89	0.61
U16	slovan-grosuplje	u-16.csv	C	0	0	0	layup	dribble or cut	80.02	0.54
U16	slovan-grosuplje	u-16.csv	C	1	1	1	layup	no	13.18	0.71
U16	krka-grosuplje	u-16.csv	C	0	0	0	hook shot	no	4.6	1.34
U16	slovan-grosuplje	u-16.csv	C	1	0	1	layup	no	3.86	0.8
U16	krka-grosuplje	u-16.csv	C	0	0	1	layup	no	68.3	0.69
U16	krka-grosuplje	u-16.csv	C	1	0	1	layup	no	45.9	0.52
U16	krka-grosuplje	u-16.csv	C	1	0	0	layup	dribble or cut	68.3	0.69
U16	krka-grosuplje	u-16.csv	C	0	0	1	above head	no	8.52	3.25
U16	slovan-grosuplje	u-16.csv	C	1	0	0	hook shot	no	19.42	1.13
U16	slovan-grosuplje	u-16.csv	C	1	0	1	layup	no	14.25	0.65
U16	slovan-olimpija	u-16.csv	F	0	0	1	above head	no	71.03	7.08
U16	slovan-grosuplje	u-16.csv	F	1	0	1	other	no	42.78	0.79
U16	slovan-olimpija	u-16.csv	F	0	0	1	layup	no	43.54	1.24
U16	slovan-grosuplje	u-16.csv	F	0	0	1	layup	no	21.48	1.32
U16	slovan-grosuplje	u-16.csv	F	1	1	1	above head	no	35.16	7.16
U16	slovan-olimpija	u-16.csv	F	0	0	0	layup	drive	55.35	1.3
U16	slovan-olimpija	u-16.csv	F	1	0	1	other	no	40.86	0.41
U16	slovan-olimpija	u-16.csv	F	0	0	0	other	no	71.09	0.62
U16	slovan-grosuplje	u-16.csv	F	1	1	0	layup	dribble or cut	64.48	0.59
U16	slovan-olimpija	u-16.csv	F	0	0	1	tip-in	no	50.76	0.83
U16	slovan-olimpija	u-16.csv	F	1	0	1	layup	no	18.83	0.5
U16	slovan-olimpija	u-16.csv	F	1	0	1	layup	no	9.55	0.97
U16	slovan-olimpija	u-16.csv	F	0	0	1	layup	no	64.48	0.59
U16	slovan-grosuplje	u-16.csv	F	1	0	1	layup	no	69.83	0.74
U16	slovan-grosuplje	u-16.csv	F	1	0	1	above head	no	88.33	6.91
U16	slovan-olimpija	u-16.csv	F	0	0	1	above head	no	75.42	3.16
U16	krka-grosuplje	u-16.csv	F	0	0	1	layup	no	34	0.96
U16	krka-grosuplje	u-16.csv	F	0	0	0	above head	no	60.7	1.84
U16	slovan-grosuplje	u-16.csv	F	0	0	1	above head	no	29.67	7.36
U16	krka-grosuplje	u-16.csv	F	0	0	1	hook shot	no	57.29	0.57
U16	slovan-grosuplje	u-16.csv	F	0	0	1	above head	no	29.91	1.29
U16	krka-grosuplje	u-16.csv	F	1	0	0	above head	no	65.66	0.88
U16	slovan-grosuplje	u-16.csv	F	1	0	1	layup	no	41.94	0.56
U16	slovan-grosuplje	u-16.csv	F	1	0	1	layup	no	38.52	0.6
U16	krka-grosuplje	u-16.csv	F	1	0	0	other	dribble or cut	35.28	2.23
U16	krka-grosuplje	u-16.csv	F	1	0	1	layup	no	70.94	0.45
U16	krka-grosuplje	u-16.csv	F	1	0	1	layup	no	62.28	0.67
U16	slovan-grosuplje	u-16.csv	F	1	0	0	above head	no	49.23	3.11
U16	slovan-grosuplje	u-16.csv	F	0	0	1	above head	no	18.79	7.15
U16	slovan-olimpija	u-16.csv	C	0	0	1	above head	no	82.49	4.43
U16	krka-olimpija	u-16.csv	C	0	1	0	hook shot	no	8.9	1.73
U16	slovan-olimpija	u-16.csv	C	0	0	1	above head	no	3.8	7.27
U16	krka-olimpija	u-16.csv	C	1	0	1	above head	no	88.47	3.54
U16	krka-grosuplje	u-16.csv	G	1	0	0	other	dribble or cut	14.86	1.04
U16	krka-grosuplje	u-16.csv	G	0	0	1	above head	no	46.66	7.51
U16	krka-grosuplje	u-16.csv	G	0	0	1	other	no	59.26	1.87
U16	krka-grosuplje	u-16.csv	G	0	1	0	layup	dribble or cut	67.71	1.1
U16	krka-grosuplje	u-16.csv	G	0	0	0	layup	dribble or cut	64.14	0.83
U16	slovan-grosuplje	u-16.csv	G	0	0	0	above head	dribble or cut	54.7	0.72
U16	krka-grosuplje	u-16.csv	G	1	0	0	above head	dribble or cut	57.56	1.08
U16	slovan-grosuplje	u-16.csv	G	1	0	1	above head	no	3.83	7.22
U16	krka-grosuplje	u-16.csv	G	1	0	1	hook shot	no	60.04	1.05
U16	krka-grosuplje	u-16.csv	G	1	0	1	above head	no	13.02	4.52
U16	slovan-grosuplje	u-16.csv	G	0	1	1	above head	no	41.17	1.63
U16	krka-grosuplje	u-16.csv	G	0	1	1	above head	no	51.21	7.29
U16	slovan-grosuplje	u-16.csv	G	0	1	1	above head	no	42.56	7.37
U16	slovan-grosuplje	u-16.csv	G	1	0	0	layup	dribble or cut	62.44	0.79
U16	slovan-grosuplje	u-16.csv	G	1	0	0	layup	dribble or cut	67.28	0.52
U16	slovan-grosuplje	u-16.csv	G	1	0	0	layup	dribble or cut	64.28	0.71
U16	slovan-grosuplje	u-16.csv	G	0	0	1	above head	no	19.04	7.39
U16	krka-grosuplje	u-16.csv	G	0	0	1	above head	no	88.8	7.07
U16	slovan-grosuplje	u-16.csv	G	1	0	0	layup	drive	48.3	0.79
U16	krka-grosuplje	u-16.csv	G	0	0	0	layup	dribble or cut	50.76	0.83
U16	krka-grosuplje	u-16.csv	G	0	0	0	layup	dribble or cut	62.28	0.67
U16	slovan-grosuplje	u-16.csv	G	0	1	0	layup	dribble or cut	40.97	0.98
U16	krka-grosuplje	u-16.csv	G	1	0	1	above head	no	35.41	7.58
U16	slovan-grosuplje	u-16.csv	G	0	1	1	tip-in	no	45.9	0.52
U16	slovan-grosuplje	u-16.csv	G	0	0	0	above head	dribble or cut	69.35	1.49
U16	slovan-grosuplje	u-16.csv	G	0	1	0	layup	dribble or cut	52.99	0.6
U16	slovan-olimpija	u-16.csv	G	0	0	0	above head	no	55.46	1.5
U16	slovan-grosuplje	u-16.csv	G	1	0	1	other	no	66.91	7.1
U16	slovan-olimpija	u-16.csv	G	1	1	0	layup	dribble or cut	58.33	0.69
U16	slovan-olimpija	u-16.csv	G	0	0	0	other	dribble or cut	57.29	0.57
U16	slovan-grosuplje	u-16.csv	G	1	0	1	layup	no	7.2	0.85
U16	slovan-grosuplje	u-16.csv	G	0	0	1	above head	no	45.53	7.28
U16	slovan-grosuplje	u-16.csv	G	0	0	1	above head	no	75.79	6.96
U16	slovan-grosuplje	u-16.csv	G	0	0	0	above head	dribble or cut	24.83	0.64
U16	slovan-grosuplje	u-16.csv	G	0	0	1	above head	no	76.88	3.03
U16	slovan-grosuplje	u-16.csv	G	0	0	1	above head	no	6.84	7.2
U16	slovan-olimpija	u-16.csv	G	1	0	0	layup	dribble or cut	57.01	0.77
U16	slovan-grosuplje	u-16.csv	G	0	0	1	other	no	89.22	6.91
U16	slovan-grosuplje	u-16.csv	G	0	0	1	above head	no	6.11	8.06
U16	slovan-olimpija	u-16.csv	G	0	0	1	above head	no	87.45	6.97
U16	slovan-grosuplje	u-16.csv	G	1	1	0	layup	dribble or cut	59.97	0.62
U16	slovan-grosuplje	u-16.csv	G	0	0	1	above head	no	64.37	7.19
U16	slovan-grosuplje	u-16.csv	G	0	0	1	above head	no	44.34	7.36
U16	slovan-grosuplje	u-16.csv	G	1	1	0	above head	dribble or cut	47.75	0.94
U16	krka-grosuplje	u-16.csv	G	1	0	1	above head	no	72.26	7.2
U16	krka-olimpija	u-16.csv	C	1	1	1	layup	no	23.85	0.4
U16	krka-olimpija	u-16.csv	C	0	0	1	layup	no	52.08	0.68
U16	krka-olimpija	u-16.csv	C	0	0	1	layup	no	78.94	0.49
U16	krka-grosuplje	u-16.csv	C	1	0	0	layup	dribble or cut	54.7	0.72
U16	krka-grosuplje	u-16.csv	C	1	0	1	hook shot	no	66.6	1.05
U16	krka-olimpija	u-16.csv	C	0	0	1	layup	no	14.25	0.65
U16	krka-grosuplje	u-16.csv	C	1	1	1	layup	no	55.84	0.65
U16	krka-grosuplje	u-16.csv	C	0	0	1	hook shot	no	8.19	1.13
U16	krka-grosuplje	u-16.csv	C	1	1	0	layup	dribble or cut	57.29	0.57
U16	krka-olimpija	u-16.csv	C	0	0	1	hook shot	no	89.04	0.8
U16	krka-olimpija	u-16.csv	F	1	1	0	layup	dribble or cut	54.7	0.72
U16	krka-grosuplje	u-16.csv	F	0	0	1	other	no	40.84	7.46
U16	krka-olimpija	u-16.csv	F	0	0	1	other	no	84.18	5.98
U16	krka-olimpija	u-16.csv	F	1	0	0	layup	dribble or cut	37.61	0.53
U16	krka-olimpija	u-16.csv	F	0	0	1	layup	no	28.13	1.02
U16	krka-grosuplje	u-16.csv	F	0	0	1	layup	no	57.29	0.57
U16	krka-grosuplje	u-16.csv	F	0	0	1	above head	no	28	7.3
U16	krka-grosuplje	u-16.csv	F	0	1	0	above head	no	45.41	0.98
U16	krka-grosuplje	u-16.csv	F	1	0	0	layup	dribble or cut	77.6	0.44
U16	krka-olimpija	u-16.csv	F	1	1	1	dunk	no	21.06	0.45
U16	krka-olimpija	u-16.csv	F	1	0	1	above head	no	0.86	7.15
U16	krka-grosuplje	u-16.csv	F	1	0	0	above head	dribble or cut	1.92	1.6
U16	krka-olimpija	u-16.csv	F	0	0	0	layup	dribble or cut	24.58	1.29
U16	krka-grosuplje	u-16.csv	F	1	0	1	above head	no	86.13	6.98
U16	krka-grosuplje	u-16.csv	F	0	0	0	layup	dribble or cut	43.93	1.78
U16	krka-grosuplje	u-16.csv	F	1	0	1	above head	no	86.79	6.49
U16	krka-olimpija	u-16.csv	F	1	0	0	layup	dribble or cut	67.57	0.81
U16	krka-olimpija	u-16.csv	F	0	1	1	dunk	no	27.95	0.23
U16	krka-olimpija	u-16.csv	F	1	0	1	layup	no	62.65	1.03
U16	krka-olimpija	u-16.csv	F	0	0	1	above head	no	18.12	7.41
U16	krka-olimpija	u-16.csv	F	0	0	1	above head	no	9.01	7.18
U16	krka-olimpija	u-16.csv	F	1	0	1	above head	no	48.87	7.18
U16	krka-olimpija	u-16.csv	F	1	0	1	layup	no	59.17	2.5
U16	krka-grosuplje	u-16.csv	F	0	0	1	above head	no	13.27	7.23
U16	krka-olimpija	u-16.csv	F	0	0	1	layup	no	52.99	0.6
U16	krka-olimpija	u-16.csv	F	0	0	1	above head	no	18.1	2.93
U16	krka-olimpija	u-16.csv	F	0	1	1	above head	no	64.9	4.79
U16	krka-olimpija	u-16.csv	F	0	0	1	above head	no	37.49	1.41
U16	krka-olimpija	u-16.csv	F	1	0	0	other	dribble or cut	56	1.23
U16	krka-olimpija	u-16.csv	F	0	0	1	above head	no	73.18	3.3
U16	krka-olimpija	u-16.csv	F	1	0	1	above head	no	61.9	7.29
U16	slovan-grosuplje	u-16.csv	F	1	0	1	above head	no	71.72	7
U16	krka-grosuplje	u-16.csv	F	1	1	0	other	dribble or cut	9.82	0.31
U16	slovan-grosuplje	u-16.csv	F	1	0	1	above head	no	16.81	7.41
U16	slovan-grosuplje	u-16.csv	F	1	1	1	above head	no	11.03	7.28
U16	krka-grosuplje	u-16.csv	F	0	0	1	above head	no	48.83	7.26
U16	krka-grosuplje	u-16.csv	F	0	0	1	above head	no	6.27	7.35
U16	slovan-grosuplje	u-16.csv	F	0	1	0	above head	dribble or cut	3.61	0.85
U16	krka-grosuplje	u-16.csv	F	0	0	1	above head	no	5.06	7.28
U16	krka-grosuplje	u-16.csv	F	0	0	1	above head	no	25.38	7.38
U16	slovan-grosuplje	u-16.csv	F	0	0	1	above head	no	84.41	7.05
U16	krka-grosuplje	u-16.csv	F	1	0	1	above head	no	73.37	7.1
U16	krka-grosuplje	u-16.csv	F	1	0	1	above head	no	59.02	5.62
U16	krka-grosuplje	u-16.csv	F	0	0	1	above head	no	53.89	7.56
U16	krka-grosuplje	u-16.csv	F	0	0	1	other	no	51.67	7.44
U16	krka-grosuplje	u-16.csv	F	1	0	1	above head	no	84.11	5.12
U16	slovan-grosuplje	u-16.csv	F	1	0	1	other	no	25.38	7.38
U16	krka-grosuplje	u-16.csv	F	1	0	1	above head	no	49.38	7.34
U16	krka-grosuplje	u-16.csv	F	1	0	1	layup	no	20.76	0.91
U16	krka-grosuplje	u-16.csv	F	1	0	1	above head	no	36.62	7.36
U16	krka-grosuplje	u-16.csv	F	0	0	1	layup	no	13.36	0.93
U16	slovan-grosuplje	u-16.csv	F	1	0	1	above head	no	44.95	5.61
U16	slovan-grosuplje	u-16.csv	F	1	0	1	layup	no	64.48	0.59
U16	slovan-grosuplje	u-16.csv	F	0	0	0	layup	dribble or cut	62.28	0.67
U16	krka-grosuplje	u-16.csv	F	0	0	1	above head	no	6.27	7.35
U16	krka-grosuplje	u-16.csv	F	0	0	0	layup	drive	53.76	0.8
U16	slovan-grosuplje	u-16.csv	F	0	0	1	above head	no	40.95	7.11
U16	slovan-olimpija	u-16.csv	F	1	1	1	hook shot	no	18.59	1.01
U16	krka-olimpija	u-16.csv	F	1	1	0	layup	dribble or cut	52.99	0.6
U16	krka-olimpija	u-16.csv	F	1	0	0	above head	dribble or cut	47.18	1.17
U16	krka-olimpija	u-16.csv	F	0	0	0	layup	dribble or cut	42.78	0.79
U16	krka-olimpija	u-16.csv	F	0	0	1	layup	no	23.47	0.81
U16	slovan-olimpija	u-16.csv	F	1	0	0	layup	drive	78.94	0.49
U16	slovan-olimpija	u-16.csv	F	0	0	1	layup	no	55.84	0.65
U16	slovan-olimpija	u-16.csv	F	1	0	1	above head	no	59.52	7.09
U16	slovan-olimpija	u-16.csv	F	1	0	0	above head	no	72.56	0.67
U16	krka-olimpija	u-16.csv	F	0	0	0	other	dribble or cut	66.63	1.46
U16	krka-olimpija	u-16.csv	F	1	0	1	layup	no	42.78	0.79
U16	slovan-olimpija	u-16.csv	F	0	0	0	layup	dribble or cut	59.97	0.62
U16	krka-olimpija	u-16.csv	F	1	0	1	layup	no	80.02	0.54
U16	slovan-olimpija	u-16.csv	F	1	0	1	hook shot	no	0	1.22
U16	krka-olimpija	u-16.csv	F	1	0	1	layup	no	45.46	0.9
U16	slovan-olimpija	u-16.csv	F	0	0	1	hook shot	no	38.52	0.6
U16	slovan-olimpija	u-16.csv	F	1	1	0	above head	no	64.14	0.83
U16	krka-olimpija	u-16.csv	G	1	0	0	above head	dribble or cut	55.92	0.84
U16	krka-olimpija	u-16.csv	G	0	0	1	above head	no	71.58	7.28
U16	krka-olimpija	u-16.csv	G	1	0	1	above head	no	28.17	7.38
U16	krka-olimpija	u-16.csv	G	0	0	1	above head	no	39.16	5.26
U16	krka-olimpija	u-16.csv	G	0	0	1	above head	no	60.33	7.15
U16	slovan-olimpija	u-16.csv	G	1	0	1	above head	no	84.77	6.94
U16	krka-olimpija	u-16.csv	G	1	0	0	layup	dribble or cut	68.3	0.69
U16	slovan-olimpija	u-16.csv	G	1	1	1	layup	no	62.05	0.55
U16	krka-olimpija	u-16.csv	G	0	0	0	other	dribble or cut	31.64	2.45
U16	slovan-olimpija	u-16.csv	G	1	1	0	layup	dribble or cut	66.54	0.64
U16	krka-olimpija	u-16.csv	G	1	0	0	layup	dribble or cut	56.73	1.15
U16	krka-olimpija	u-16.csv	G	1	1	0	layup	dribble or cut	48.3	0.79
U16	krka-olimpija	u-16.csv	G	1	0	0	above head	dribble or cut	28.35	0.9
U16	krka-olimpija	u-16.csv	G	1	1	0	layup	dribble or cut	42.29	0.64
U16	slovan-olimpija	u-16.csv	G	1	0	1	above head	no	57.39	7.57
U16	krka-olimpija	u-16.csv	G	0	0	1	other	no	33.42	9.73
U16	krka-olimpija	u-16.csv	G	1	0	0	above head	dribble or cut	54.49	1.65
U16	krka-olimpija	u-16.csv	G	0	0	1	above head	no	65.58	7
U16	krka-olimpija	u-16.csv	G	0	0	1	above head	no	67.96	7.28
U16	slovan-olimpija	u-16.csv	G	0	0	0	layup	dribble or cut	53.76	0.8
U16	slovan-olimpija	u-16.csv	G	0	0	1	above head	no	34.27	7.8
U16	krka-olimpija	u-16.csv	G	0	1	1	layup	no	65.38	1
U16	krka-olimpija	u-16.csv	G	0	1	1	above head	no	43.74	7.36
U16	krka-olimpija	u-16.csv	G	1	0	1	other	no	22.75	7.34
U16	slovan-olimpija	u-16.csv	G	0	0	0	above head	no	58.4	1.82
U16	krka-olimpija	u-16.csv	G	0	0	1	above head	no	55.91	7.37
U16	krka-olimpija	u-16.csv	G	1	0	0	layup	dribble or cut	80.91	0.6
U16	krka-grosuplje	u-16.csv	G	0	1	1	above head	no	74.02	7.19
U16	krka-grosuplje	u-16.csv	G	0	0	0	above head	no	72.84	2.69
U16	krka-grosuplje	u-16.csv	G	0	0	1	other	no	81.38	7.1
U16	krka-olimpija	u-16.csv	G	0	0	1	other	no	43.73	5.35
U16	krka-olimpija	u-16.csv	G	1	0	0	above head	dribble or cut	10.93	1.41
U16	krka-olimpija	u-16.csv	G	0	0	0	above head	dribble or cut	25.42	1
U16	krka-olimpija	u-16.csv	G	0	1	1	other	no	31.25	6.09
U16	krka-grosuplje	u-16.csv	G	1	0	1	above head	no	64.86	4.02
U16	slovan-olimpija	u-16.csv	G	0	0	1	other	no	18.79	7.15
U16	slovan-olimpija	u-16.csv	G	0	0	1	above head	no	24.8	7.28
U16	slovan-olimpija	u-16.csv	G	0	0	1	other	no	14.1	7.26
U16	krka-olimpija	u-16.csv	G	1	0	0	layup	dribble or cut	78	0.71
U16	krka-olimpija	u-16.csv	G	0	0	1	other	no	49.02	7.45
U16	slovan-olimpija	u-16.csv	G	1	1	0	layup	dribble or cut	40.26	0.83
U16	krka-olimpija	u-16.csv	G	0	0	1	layup	no	78	0.71
U16	krka-olimpija	u-16.csv	G	0	0	1	above head	no	69.55	7.2
U16	krka-grosuplje	u-16.csv	G	0	0	1	above head	no	89.66	6.86
U16	krka-olimpija	u-16.csv	G	0	0	1	other	no	44.93	7.28
U16	krka-olimpija	u-16.csv	G	0	0	1	above head	no	8.48	5.81
U16	krka-olimpija	u-16.csv	G	0	0	1	above head	no	86.82	7.03
U16	krka-grosuplje	u-16.csv	G	1	1	1	above head	no	87.29	5.42
U16	krka-grosuplje	u-16.csv	G	1	0	0	above head	no	4.42	1.39
U16	krka-grosuplje	u-16.csv	C	0	0	1	above head	no	88.57	7.02
U16	krka-grosuplje	u-16.csv	C	0	0	1	layup	no	43.12	0.94
U16	krka-grosuplje	u-16.csv	C	1	0	1	layup	no	43.12	0.94
U16	krka-grosuplje	u-16.csv	C	0	0	1	layup	no	30.74	1.36
U16	slovan-grosuplje	u-16.csv	C	1	0	1	layup	no	62.44	0.79
U16	slovan-grosuplje	u-16.csv	C	1	0	0	hook shot	no	7.62	1.62
U16	slovan-olimpija	u-16.csv	C	0	0	1	layup	no	52.34	0.95
U16	slovan-olimpija	u-16.csv	C	0	0	1	layup	no	23.03	1.51
U16	slovan-olimpija	u-16.csv	C	1	0	1	above head	no	28.17	7.38
U16	slovan-grosuplje	u-16.csv	C	0	0	1	above head	no	87.04	5.47
U16	slovan-olimpija	u-16.csv	C	1	0	1	layup	no	57.29	0.57
U16	slovan-olimpija	u-16.csv	C	0	0	1	above head	no	37.8	7.34
U16	slovan-grosuplje	u-16.csv	C	0	0	1	layup	no	72.93	0.5
U16	slovan-olimpija	u-16.csv	C	0	0	1	hook shot	no	48.38	2.01
U16	slovan-grosuplje	u-16.csv	C	0	0	1	above head	no	11.03	7.28
U16	slovan-grosuplje	u-16.csv	C	1	0	1	layup	no	54.78	1.38
U16	slovan-olimpija	u-16.csv	C	0	0	1	above head	no	44.27	6.52
U16	slovan-grosuplje	u-16.csv	C	1	0	1	above head	no	13.66	4.31
U16	slovan-grosuplje	u-16.csv	C	0	0	0	other	dribble or cut	57.1	3.45
U16	slovan-olimpija	u-16.csv	C	1	0	1	other	no	87.04	3.92
U16	slovan-grosuplje	u-16.csv	C	0	0	1	above head	no	4.64	7.28
U16	slovan-olimpija	u-16.csv	C	0	0	1	above head	no	87.46	4.56
U16	slovan-olimpija	u-16.csv	C	1	0	1	above head	no	85.15	4.3
U16	slovan-grosuplje	u-16.csv	C	1	1	0	layup	dribble or cut	52.08	0.68
U16	slovan-grosuplje	u-16.csv	C	0	0	1	above head	no	53.4	7.47
U16	slovan-olimpija	u-16.csv	C	0	0	1	above head	no	11.51	2.95
U16	slovan-grosuplje	u-16.csv	C	0	0	1	hook shot	no	14.11	1.32
U16	slovan-olimpija	u-16.csv	C	0	0	1	layup	no	62.97	1.98
U16	slovan-grosuplje	u-16.csv	C	1	0	1	layup	no	72.56	0.67
U16	slovan-olimpija	u-16.csv	C	1	0	1	layup	no	18.83	0.5
U16	krka-olimpija	u-16.csv	C	0	0	1	other	no	59.02	1.12
U16	slovan-olimpija	u-16.csv	C	0	1	1	above head	no	76.55	3.42
U16	krka-olimpija	u-16.csv	C	1	0	1	layup	no	73.83	0.73
U16	krka-olimpija	u-16.csv	C	1	0	1	layup	no	68.93	0.86
U16	krka-olimpija	u-16.csv	C	1	0	1	layup	no	52.99	0.6
U16	krka-olimpija	u-16.csv	C	1	0	1	above head	no	42.83	7.25
U16	krka-olimpija	u-16.csv	C	0	0	1	above head	no	79.71	2.94
U16	krka-olimpija	u-16.csv	C	1	0	1	layup	no	62.05	0.55
U16	slovan-olimpija	u-16.csv	C	0	0	1	layup	no	37.67	1.14
U16	slovan-olimpija	u-16.csv	C	0	0	0	layup	dribble or cut	45.21	1.51
U16	slovan-olimpija	u-16.csv	C	0	0	1	above head	no	81.93	3.35
U16	krka-olimpija	u-16.csv	C	0	0	1	above head	no	52.48	1.22
U16	krka-olimpija	u-16.csv	C	0	0	1	hook shot	no	66.54	0.64
U16	slovan-olimpija	u-16.csv	C	0	0	1	layup	no	45.58	0.75
U16	slovan-olimpija	u-16.csv	C	0	0	1	layup	no	52.99	0.6
U16	krka-olimpija	u-16.csv	C	0	0	1	above head	no	86.02	4.46
U16	krka-olimpija	u-16.csv	F	0	0	0	above head	dribble or cut	6.06	1.02
U16	krka-grosuplje	u-16.csv	F	1	0	1	above head	no	29.54	4.56
U16	krka-olimpija	u-16.csv	F	1	0	1	above head	no	69.45	7.32
U16	krka-olimpija	u-16.csv	F	1	0	0	above head	dribble or cut	0	1.12
U16	krka-grosuplje	u-16.csv	F	0	0	1	above head	no	72.14	6.98
U16	krka-olimpija	u-16.csv	F	0	0	1	above head	no	40.39	7.19
U16	krka-grosuplje	u-16.csv	F	0	0	0	above head	dribble or cut	38.12	1.21
U16	krka-grosuplje	u-16.csv	F	0	0	1	above head	no	42.25	7.33
U16	krka-olimpija	u-16.csv	F	0	0	1	above head	no	6.79	7.25
U16	krka-olimpija	u-16.csv	F	0	0	1	above head	no	85.46	5.27
U16	krka-grosuplje	u-16.csv	F	1	0	1	above head	no	1.26	7.31
U16	krka-olimpija	u-16.csv	F	0	0	0	above head	dribble or cut	33.69	3.09
U16	krka-olimpija	u-16.csv	F	0	0	1	above head	no	65.66	4.41
U16	krka-grosuplje	u-16.csv	F	0	0	0	layup	dribble or cut	20.31	0.62
U16	krka-grosuplje	u-16.csv	F	0	0	1	above head	no	52.1	7.6
U16	krka-grosuplje	u-16.csv	F	1	0	1	above head	no	6.16	3.99
U16	krka-grosuplje	u-16.csv	F	0	0	1	above head	no	58.57	7.41
U16	krka-olimpija	u-16.csv	F	0	0	0	layup	dribble or cut	72.56	0.67
U16	krka-olimpija	u-16.csv	F	1	0	1	above head	no	23.68	7.34
U16	krka-grosuplje	u-16.csv	F	1	0	1	above head	no	86.35	6.98
U16	krka-olimpija	u-16.csv	F	0	0	1	above head	no	40.92	7.61
U16	krka-olimpija	u-16.csv	F	1	0	1	above head	no	71.44	7.23
U16	krka-olimpija	u-16.csv	F	0	0	0	other	dribble or cut	55.03	2.42
U16	krka-olimpija	u-16.csv	F	1	0	1	above head	no	74.17	3.9
U16	krka-grosuplje	u-16.csv	F	0	0	1	above head	no	26.31	7.37
U16	krka-grosuplje	u-16.csv	F	0	0	1	above head	no	86.79	6.98
U16	krka-olimpija	u-16.csv	F	0	0	1	above head	no	19.05	7.22
U16	krka-olimpija	u-16.csv	F	1	1	0	above head	dribble or cut	65.66	0.88
U16	krka-olimpija	u-16.csv	F	1	0	0	other	dribble or cut	5.75	1.07
NBA	Miami-Milwaukee.csv	G	0	1	1	above head	no	87.6	7.14
NBA	Miami-Milwaukee.csv	G	1	0	1	above head	no	26.06	2.6
NBA	Miami-Milwaukee.csv	G	1	0	1	above head	no	82.22	7.09
NBA	Miami-Milwaukee.csv	G	0	0	1	above head	no	31.73	7.35
NBA	Miami-Milwaukee.csv	G	1	0	1	above head	no	62.94	5.38
NBA	Miami-Milwaukee.csv	G	0	0	1	above head	no	58.72	7.26
NBA	Miami-Milwaukee.csv	G	0	0	1	above head	no	42.06	4.63
NBA	Miami-Milwaukee.csv	G	1	0	1	above head	no	60.12	7.34
NBA	Miami-Milwaukee.csv	G	0	0	1	above head	no	27.15	7.39
NBA	Miami-Milwaukee.csv	G	0	0	1	above head	no	31.87	7.42
NBA	Miami-Milwaukee.csv	G	0	0	1	above head	no	86.7	7.09
NBA	Miami-Milwaukee.csv	G	1	0	1	layup	no	46.83	0.6
NBA	Miami-Milwaukee.csv	G	1	0	1	above head	no	0.59	5.26
NBA	LAC-Memphis.csv	G	1	0	1	layup	no	48.09	1.02
NBA	LAC-Memphis.csv	G	1	0	1	dunk	no	9.22	1.7
NBA	LAC-Memphis.csv	G	0	0	1	above head	no	28.48	5.48
NBA	LAC-Memphis.csv	G	0	0	1	above head	no	7.52	2.08
NBA	LAC-Memphis.csv	G	1	0	1	layup	no	0	1.18
NBA	Miami-Milwaukee.csv	F	1	0	0	other	no	12.79	0.98
NBA	Miami-Milwaukee.csv	F	1	0	1	dunk	no	0	1.12
NBA	Miami-Milwaukee.csv	F	1	0	1	other	no	53.02	0.95
NBA	Miami-Milwaukee.csv	F	1	0	1	hook shot	no	7.3	0.86
NBA	OKC-Houston.csv	G	0	0	1	above head	no	34.32	7.43
NBA	OKC-Houston.csv	G	0	0	1	above head	no	12.62	7.48
NBA	OKC-Houston.csv	G	0	1	1	above head	no	85.36	7.1
NBA	NYK-Boston.csv	F	0	0	1	above head	no	33.68	5.99
NBA	NYK-Boston.csv	F	0	0	1	other	no	62.39	3.38
NBA	NYK-Boston.csv	F	1	0	1	above head	no	56.48	4.83
NBA	NYK-Boston.csv	F	1	0	1	above head	no	32.43	5.38
NBA	NYK-Boston.csv	F	1	0	1	above head	no	42.11	5.6
NBA	NYK-Boston.csv	F	1	1	1	above head	no	20.8	7.51
NBA	NYK-Boston.csv	F	1	1	1	above head	no	27.15	7.39
NBA	NYK-Boston.csv	F	0	0	1	above head	no	38.65	6.45
NBA	NYK-Boston.csv	F	0	0	1	above head	no	40.88	7.32
NBA	NYK-Boston.csv	F	1	0	1	above head	no	64.1	4.72
NBA	NYK-Boston.csv	F	1	0	1	above head	no	18.69	3.4
NBA	NYK-Boston.csv	F	0	0	1	above head	no	64.16	5.87
NBA	NYK-Boston.csv	F	1	1	1	above head	no	36.34	7.35
NBA	NYK-Boston.csv	F	1	0	1	above head	no	37.36	7.45
NBA	NYK-Boston.csv	F	0	0	1	above head	no	48.94	5.49
NBA	NYK-Boston.csv	F	1	0	1	above head	no	67.87	6.93
NBA	NYK-Boston.csv	F	1	0	1	above head	no	82.77	5.87
NBA	NYK-Boston.csv	F	0	0	1	other	no	23.48	5.19
NBA	NYK-Boston.csv	F	0	0	1	above head	no	10.64	5.01
NBA	NYK-Boston.csv	F	0	0	1	above head	no	43.09	6.29
NBA	NYK-Boston.csv	F	0	0	1	above head	no	48.5	5.52
NBA	NYK-Boston.csv	F	0	0	1	above head	no	14.81	1.28
NBA	NYK-Boston.csv	F	0	1	0	other	dribble or cut	12.79	0.98
NBA	NYK-Boston.csv	F	1	0	1	above head	no	13.82	5.92
NBA	NYK-Boston.csv	F	0	0	1	above head	no	69.58	5.75
NBA	NYK-Boston.csv	F	1	1	0	above head	dribble or cut	36.37	0.92
NBA	NYK-Boston.csv	F	0	0	1	above head	no	56.71	4.56
NBA	NYK-Boston.csv	F	0	0	0	above head	no	72.49	1.54
NBA	NYK-Boston.csv	F	0	0	1	above head	no	72.64	5.25
NBA	NYK-Boston.csv	F	0	0	1	above head	no	67.87	7.23
NBA	NYK-Boston.csv	F	1	1	0	layup	dribble or cut	54.64	0.8
NBA	LAC-Memphis.csv	F	0	0	1	above head	no	11.03	5.97
NBA	LAC-Memphis.csv	F	0	0	1	above head	no	2.68	5.81
NBA	OKC-Houston.csv	C	0	0	1	other	no	4.55	0.69
NBA	OKC-Houston.csv	C	0	0	1	above head	no	31.55	4.68
NBA	OKC-Houston.csv	C	1	0	1	dunk	no	65.46	0.72
NBA	OKC-Houston.csv	C	1	0	1	dunk	no	46.58	0.67
NBA	OKC-Houston.csv	C	1	0	1	above head	no	22.15	1.15
NBA	OKC-Houston.csv	C	0	0	1	hook shot	no	2.42	1.29
NBA	OKC-Houston.csv	C	1	0	1	hook shot	no	13.6	1.16
NBA	Miami-Milwaukee.csv	C	0	0	1	above head	no	0.56	5.53
NBA	Miami-Milwaukee.csv	C	1	0	1	above head	no	12.28	5.89
NBA	Atlanta-Indiana.csv	F	0	0	1	above head	no	25.96	5.97
NBA	Atlanta-Indiana.csv	F	0	0	1	above head	no	49.88	6.62
NBA	Atlanta-Indiana.csv	F	0	0	1	above head	no	57.34	6.27
NBA	Denver-Golden State.csv	F	0	1	0	above head	dribble or cut	69.56	2.9
NBA	Denver-Golden State.csv	F	1	0	1	above head	no	41.87	7.5
NBA	Denver-Golden State.csv	F	1	0	1	above head	no	25.09	5.14
NBA	Denver-Golden State.csv	F	1	0	1	above head	no	19.37	7.38
NBA	LAC-Memphis.csv	F	0	0	1	above head	no	12.03	7.57
NBA	LAC-Memphis.csv	F	1	0	1	tip-in	no	49.58	0.71
NBA	LAC-Memphis.csv	F	0	0	1	layup	no	55.76	0.92
NBA	LAC-Memphis.csv	F	1	0	1	tip-in	no	56.77	0.85
NBA	LAC-Memphis.csv	F	1	1	0	layup	dribble or cut	52.25	0.76
NBA	LAC-Memphis.csv	F	1	1	1	layup	no	31.64	0.42
NBA	NYK-Boston.csv	F	1	0	1	above head	no	38.43	5.87
NBA	NYK-Boston.csv	F	1	1	1	above head	no	27.69	0.59
NBA	Miami-Milwaukee.csv	F	0	0	0	hook shot	no	62.29	1.35
NBA	Miami-Milwaukee.csv	F	0	0	1	above head	no	30.93	7.41
NBA	Miami-Milwaukee.csv	F	0	0	1	above head	no	88.45	6.97
NBA	Miami-Milwaukee.csv	F	0	0	1	above head	no	85.74	6.99
NBA	Miami-Milwaukee.csv	F	0	0	1	above head	no	85.78	7.04
NBA	Miami-Milwaukee.csv	F	0	0	0	other	drive	0	1.29
NBA	Miami-Milwaukee.csv	F	0	0	1	above head	no	87.14	7.08
NBA	Miami-Milwaukee.csv	F	1	0	1	above head	no	84.48	7.11
NBA	Miami-Milwaukee.csv	F	0	0	1	above head	no	87.99	6.92
NBA	LAC-Memphis.csv	G	1	0	1	hook shot	no	57.98	0.77
NBA	LAC-Memphis.csv	F	0	0	1	above head	no	61.05	3.23
NBA	LAC-Memphis.csv	C	1	0	0	other	dribble or cut	0.75	4.16
NBA	LAC-Memphis.csv	G	1	0	1	above head	no	16.06	7.48
NBA	LAC-Memphis.csv	G	0	0	1	above head	no	80.67	7.28
NBA	LAC-Memphis.csv	C	0	0	1	above head	no	0.78	7.96
NBA	LAC-Memphis.csv	F	1	1	1	above head	no	54.64	7.27
NBA	LAC-Memphis.csv	G	0	0	1	above head	no	8	6.25
NBA	LAC-Memphis.csv	G	0	0	1	hook shot	no	21.37	5.53
NBA	LAC-Memphis.csv	G	1	1	1	above head	no	11.85	6.89
NBA	LAC-Memphis.csv	C	1	0	1	above head	no	18.17	6.98
NBA	LAC-Memphis.csv	C	0	0	1	above head	no	21.37	5.53
NBA	Brooklyn-Chicago.csv	G	0	0	0	other	no	55.12	2.26
NBA	Brooklyn-Chicago.csv	G	0	0	1	above head	no	30.27	5.83
NBA	Brooklyn-Chicago.csv	G	0	0	1	above head	no	1.9	6.58
NBA	Brooklyn-Chicago.csv	G	0	1	0	above head	dribble or cut	9.19	1.36
NBA	Brooklyn-Chicago.csv	G	0	0	1	above head	no	16.78	6.41
NBA	Brooklyn-Chicago.csv	G	1	0	1	layup	no	51.86	1.11
NBA	Brooklyn-Chicago.csv	G	1	0	1	above head	no	31.56	7.59
NBA	Brooklyn-Chicago.csv	G	0	0	1	above head	no	4.63	4.72
NBA	Brooklyn-Chicago.csv	G	1	0	1	above head	no	75.97	6
NBA	OKC-Houston.csv	G	0	0	1	above head	no	41.89	7.58
NBA	OKC-Houston.csv	G	0	0	1	above head	no	13.03	5.79
NBA	OKC-Houston.csv	G	0	1	0	layup	dribble or cut	3.44	0.91
NBA	OKC-Houston.csv	G	0	0	1	above head	no	68.44	7.26
NBA	OKC-Houston.csv	G	1	0	0	other	dribble or cut	38.46	1.23
NBA	OKC-Houston.csv	G	1	1	1	above head	no	64.95	7.21
NBA	OKC-Houston.csv	G	1	0	1	above head	no	24.7	7.42
NBA	OKC-Houston.csv	G	1	0	0	other	dribble or cut	26.81	1.57
NBA	OKC-Houston.csv	G	0	0	1	above head	no	75.62	7.19
NBA	LAC-Memphis.csv	G	1	0	1	above head	no	52.46	5.01
NBA	LAC-Memphis.csv	G	0	0	0	above head	dribble or cut	19.86	0.96
NBA	LAC-Memphis.csv	G	1	0	0	other	drive	37.04	5.96
NBA	LAC-Memphis.csv	G	0	1	1	above head	no	30.5	7.51
NBA	LAC-Memphis.csv	G	1	0	1	above head	no	22.74	8.45
NBA	LAC-Memphis.csv	G	0	0	1	above head	no	5	7.49
NBA	LAC-Memphis.csv	G	0	0	1	above head	no	12.39	6.34
NBA	LAC-Memphis.csv	G	1	0	1	above head	no	79.07	7.1
NBA	SAS-LAL.csv	F	0	0	1	above head	no	59.72	4.85
NBA	SAS-LAL.csv	G	0	0	1	above head	no	3.46	3.61
NBA	SAS-LAL.csv	G	0	0	0	other	no	51.55	0.83
NBA	SAS-LAL.csv	G	1	0	0	above head	dribble or cut	1.55	2.01
NBA	SAS-LAL.csv	G	0	0	1	above head	no	30.14	7.48
NBA	SAS-LAL.csv	G	0	1	1	above head	no	0.84	7.41
NBA	SAS-LAL.csv	G	0	0	1	above head	no	62.74	6.18
NBA	SAS-LAL.csv	G	0	1	1	above head	no	65.31	5.33
NBA	SAS-LAL.csv	G	1	1	1	above head	no	87.99	6.92
NBA	SAS-LAL.csv	G	0	0	0	above head	dribble or cut	9.53	1.64
NBA	SAS-LAL.csv	G	1	0	1	above head	no	13.07	7.94
NBA	SAS-LAL.csv	G	1	0	1	above head	no	8.21	6.48
NBA	SAS-LAL.csv	G	1	0	1	above head	no	88.29	4.47
NBA	Brooklyn-Chicago.csv	F	0	0	0	other	drive	52.97	1.23
NBA	Brooklyn-Chicago.csv	F	1	0	1	other	no	63.52	0.67
NBA	Brooklyn-Chicago.csv	F	1	0	1	above head	no	30.11	6.08
NBA	Brooklyn-Chicago.csv	F	1	0	1	layup	no	62.71	0.55
NBA	Brooklyn-Chicago.csv	F	0	0	1	above head	no	47	5.28
NBA	Brooklyn-Chicago.csv	F	1	0	1	other	no	63.6	0.55
NBA	Brooklyn-Chicago.csv	F	0	0	1	above head	no	75.23	3.55
NBA	Brooklyn-Chicago.csv	F	1	0	1	above head	no	83.01	4.72
NBA	Brooklyn-Chicago.csv	F	1	0	1	above head	no	1.9	6.58
NBA	LAC-Memphis.csv	G	1	1	0	layup	dribble or cut	9.14	1.03
NBA	LAC-Memphis.csv	G	1	0	1	above head	no	14.6	5.83
NBA	LAC-Memphis.csv	G	1	1	0	layup	dribble or cut	0	0.63
NBA	LAC-Memphis.csv	G	1	0	1	dunk	no	46.38	0.75
NBA	LAC-Memphis.csv	G	1	0	1	layup	no	53.33	0.41
NBA	LAC-Memphis.csv	G	1	0	1	tip-in	no	60.82	0.5
NBA	LAC-Memphis.csv	G	1	0	1	above head	no	29.47	5.53
NBA	Denver-Golden State.csv	C	1	0	1	dunk	no	71.16	1.27
NBA	Denver-Golden State.csv	C	0	0	1	tip-in	no	0	0.57
NBA	Denver-Golden State.csv	C	1	0	1	hook shot	no	22.71	2.12
NBA	Denver-Golden State.csv	C	1	0	1	layup	no	64.87	0.96
NBA	Denver-Golden State.csv	C	0	0	1	hook shot	no	70.17	1.04
NBA	Denver-Golden State.csv	C	1	0	1	hook shot	no	27.39	2.01
NBA	Denver-Golden State.csv	C	0	1	1	hook shot	no	23.55	7.36
NBA	SAS-LAL.csv	F	1	0	1	above head	no	12.02	2.61
NBA	SAS-LAL.csv	F	0	0	1	above head	no	49.79	3.28
NBA	SAS-LAL.csv	F	1	0	1	above head	no	33.39	7.42
NBA	SAS-LAL.csv	F	1	0	1	above head	no	19.66	1.78
NBA	SAS-LAL.csv	F	0	0	1	above head	no	28.47	7.42
NBA	SAS-LAL.csv	F	0	0	1	above head	no	46.58	7.57
NBA	Brooklyn-Chicago.csv	F	1	0	1	above head	no	75.89	2.81
NBA	Brooklyn-Chicago.csv	F	1	0	1	above head	no	34.84	6
NBA	Brooklyn-Chicago.csv	F	1	0	1	above head	no	83.68	4.71
NBA	Brooklyn-Chicago.csv	F	0	0	1	layup	no	46.38	0.75
NBA	Brooklyn-Chicago.csv	F	1	0	1	layup	no	63.6	0.55
NBA	Brooklyn-Chicago.csv	F	0	0	1	above head	no	87.67	4.63
NBA	Brooklyn-Chicago.csv	F	0	0	1	above head	no	56.77	4.16
NBA	Brooklyn-Chicago.csv	F	0	0	1	above head	no	16.3	1.75
NBA	Brooklyn-Chicago.csv	F	0	0	1	layup	no	34.02	1.56
NBA	Brooklyn-Chicago.csv	F	0	0	1	above head	no	80.59	4.86
NBA	Brooklyn-Chicago.csv	F	1	0	1	above head	no	36.85	3.54
NBA	Brooklyn-Chicago.csv	F	1	0	1	above head	no	4.94	5.06
NBA	Brooklyn-Chicago.csv	F	1	0	0	layup	drive	32.2	0.61
NBA	Brooklyn-Chicago.csv	F	1	0	1	hook shot	no	42.2	2.19
NBA	Brooklyn-Chicago.csv	F	1	0	1	layup	no	55.59	0.53
NBA	Brooklyn-Chicago.csv	F	0	0	1	above head	no	0	1.62
NBA	Brooklyn-Chicago.csv	F	1	0	1	hook shot	no	19.82	1.61
NBA	Brooklyn-Chicago.csv	F	0	0	1	layup	no	79.88	0.5
NBA	Brooklyn-Chicago.csv	F	1	0	1	layup	no	76.59	0.34
NBA	Brooklyn-Chicago.csv	F	0	0	1	above head	no	72.49	1.54
NBA	Brooklyn-Chicago.csv	F	1	0	1	tip-in	no	16.45	1.35
NBA	Miami-Milwaukee.csv	C	1	0	1	dunk	no	63.46	0.79
NBA	Miami-Milwaukee.csv	C	1	0	1	above head	no	65.88	7.34
NBA	Miami-Milwaukee.csv	C	1	0	1	above head	no	75.13	4.17
NBA	Miami-Milwaukee.csv	C	0	0	1	above head	no	89.74	7.08
NBA	Miami-Milwaukee.csv	C	1	0	1	above head	no	77.71	7.35
NBA	Miami-Milwaukee.csv	C	1	0	1	above head	no	88.02	7.03
NBA	Miami-Milwaukee.csv	C	0	0	1	above head	no	34.07	6.41
NBA	NYK-Boston.csv	G	1	0	1	above head	no	88.49	7.13
NBA	NYK-Boston.csv	G	0	0	0	above head	dribble or cut	52.92	1.77
NBA	NYK-Boston.csv	G	1	0	1	dunk	no	36.37	0.92
NBA	NYK-Boston.csv	G	1	0	1	layup	no	49.58	0.71
NBA	NYK-Boston.csv	G	1	0	0	layup	dribble or cut	29.98	0.98
NBA	NYK-Boston.csv	G	1	0	1	above head	no	44.12	5.94
NBA	NYK-Boston.csv	G	0	0	0	above head	no	2.91	1.07
NBA	NYK-Boston.csv	G	0	0	1	above head	no	84.92	7.1
NBA	NYK-Boston.csv	G	1	0	0	above head	no	46.53	1.88
NBA	NYK-Boston.csv	G	0	0	0	other	drive	28.21	3.34
NBA	NYK-Boston.csv	G	1	0	0	layup	dribble or cut	7.3	0.86
NBA	NYK-Boston.csv	G	1	0	1	above head	no	45.87	6.52
NBA	Denver-Golden State.csv	F	0	0	1	above head	no	49.19	7.62
NBA	Denver-Golden State.csv	F	0	0	0	layup	drive	38.43	1.58
NBA	Denver-Golden State.csv	F	1	0	1	above head	no	56.67	7.36
NBA	Denver-Golden State.csv	F	1	0	1	above head	no	42.12	7.38
NBA	Denver-Golden State.csv	F	0	0	1	above head	no	5.71	2.74
NBA	Denver-Golden State.csv	F	0	0	1	layup	no	71.86	1.49
NBA	Denver-Golden State.csv	F	1	0	1	above head	no	36.06	5.55
NBA	Denver-Golden State.csv	F	0	0	1	above head	no	71.04	7.19
NBA	Denver-Golden State.csv	F	0	0	1	above head	no	75.48	6.47
NBA	Denver-Golden State.csv	F	0	0	1	above head	no	3.39	4.6
NBA	Denver-Golden State.csv	F	1	0	1	above head	no	26.4	7.35
NBA	Denver-Golden State.csv	F	0	0	0	layup	dribble or cut	59.64	2.33
NBA	OKC-Houston.csv	G	0	0	1	above head	no	34.77	7.54
NBA	OKC-Houston.csv	G	1	1	0	above head	dribble or cut	4.39	2.84
NBA	OKC-Houston.csv	G	1	0	0	other	dribble or cut	76.73	2.74
NBA	OKC-Houston.csv	G	0	0	1	above head	no	26.59	7.42
NBA	OKC-Houston.csv	G	0	0	0	hook shot	no	39.65	1.96
NBA	LAC-Memphis.csv	F	1	0	1	layup	no	33.59	0.69
NBA	LAC-Memphis.csv	F	1	0	1	above head	no	64.86	5.11
NBA	LAC-Memphis.csv	F	1	0	1	above head	no	81.46	2.75
NBA	LAC-Memphis.csv	F	0	0	1	above head	no	32.31	6.42
NBA	LAC-Memphis.csv	F	0	0	1	above head	no	75.83	7.3
NBA	LAC-Memphis.csv	F	1	0	1	above head	no	88.02	7.03
NBA	LAC-Memphis.csv	F	0	0	1	above head	no	83.1	7.07
NBA	LAC-Memphis.csv	F	1	0	1	above head	no	12.22	3.86
NBA	LAC-Memphis.csv	F	1	1	1	above head	no	83.37	4.49
NBA	LAC-Memphis.csv	F	0	1	0	other	dribble or cut	61.27	2.11
NBA	Brooklyn-Chicago.csv	G	1	0	1	above head	no	37.97	6.46
NBA	Brooklyn-Chicago.csv	G	0	0	0	layup	drive	16.41	0.77
NBA	Brooklyn-Chicago.csv	G	1	0	1	above head	no	0.95	6.58
NBA	Brooklyn-Chicago.csv	G	1	0	1	above head	no	64.29	6.4
NBA	Brooklyn-Chicago.csv	G	0	0	1	above head	no	2.11	5.92
NBA	Brooklyn-Chicago.csv	G	1	0	1	layup	no	34.7	0.76
NBA	Brooklyn-Chicago.csv	G	0	0	0	other	dribble or cut	24.32	1.72
NBA	Brooklyn-Chicago.csv	G	1	1	0	other	no	39.23	1.81
NBA	Miami-Milwaukee.csv	G	1	0	1	above head	no	60.48	3.06
NBA	Miami-Milwaukee.csv	G	1	1	1	above head	no	6.36	5.9
NBA	Miami-Milwaukee.csv	G	1	0	0	layup	drive	66.64	0.47
NBA	Miami-Milwaukee.csv	G	0	1	1	above head	no	47.57	7.3
NBA	Denver-Golden State.csv	F	0	1	0	above head	no	36.74	2.37
NBA	Denver-Golden State.csv	F	0	0	1	above head	no	14.21	5.76
NBA	Denver-Golden State.csv	F	1	0	1	above head	no	59.97	3.02
NBA	Denver-Golden State.csv	F	0	1	1	above head	no	36.3	5.98
NBA	Denver-Golden State.csv	F	0	0	1	above head	no	17.81	5.7
NBA	Denver-Golden State.csv	F	1	0	1	above head	no	69.3	3.03
NBA	Denver-Golden State.csv	F	1	0	0	other	no	54.28	2.68
NBA	Denver-Golden State.csv	F	0	0	1	above head	no	28.67	7.37
NBA	Denver-Golden State.csv	F	0	0	1	above head	no	88.39	7.02
NBA	Denver-Golden State.csv	F	0	1	0	layup	dribble or cut	28.02	2.9
NBA	Denver-Golden State.csv	F	1	0	1	above head	no	69.46	6.97
NBA	Denver-Golden State.csv	F	1	0	0	above head	no	19.26	2.48
NBA	Denver-Golden State.csv	F	0	0	1	above head	no	2.97	7.36
NBA	Denver-Golden State.csv	F	0	0	0	other	drive	37.55	3.57
NBA	Denver-Golden State.csv	F	0	1	0	above head	dribble or cut	0	1.84
NBA	Denver-Golden State.csv	F	0	0	1	above head	no	63.77	7.28
NBA	Denver-Golden State.csv	F	0	1	0	layup	dribble or cut	27.87	1.4
NBA	Miami-Milwaukee.csv	G	0	0	1	above head	no	41	5.72
NBA	Miami-Milwaukee.csv	G	1	0	0	layup	dribble or cut	23.23	1.1
NBA	Miami-Milwaukee.csv	G	1	0	0	other	drive	63.6	0.55
NBA	Miami-Milwaukee.csv	G	1	0	1	above head	no	12.56	6.01
NBA	OKC-Houston.csv	F	1	0	1	layup	no	63.3	1.64
NBA	OKC-Houston.csv	F	1	0	1	above head	no	58.58	0.26
NBA	OKC-Houston.csv	F	1	0	1	layup	no	55.59	0.53
NBA	OKC-Houston.csv	F	1	1	1	dunk	no	40.49	0.75
NBA	LAC-Memphis.csv	G	1	1	1	layup	no	52.25	0.76
NBA	LAC-Memphis.csv	G	0	0	1	above head	no	41.52	7.39
NBA	LAC-Memphis.csv	G	0	1	1	above head	no	39.13	7.42
NBA	LAC-Memphis.csv	G	1	0	0	layup	dribble or cut	52.25	0.76
NBA	LAC-Memphis.csv	G	0	0	1	above head	no	34.62	4.98
NBA	LAC-Memphis.csv	G	0	0	0	layup	dribble or cut	33.59	0.69
NBA	LAC-Memphis.csv	G	1	0	0	layup	dribble or cut	63.96	0.3
NBA	LAC-Memphis.csv	G	0	0	1	above head	no	38.43	6.22
NBA	LAC-Memphis.csv	G	0	0	1	above head	no	48.74	7.39
NBA	LAC-Memphis.csv	G	1	1	0	layup	dribble or cut	61.28	0.62
NBA	LAC-Memphis.csv	G	0	0	1	above head	no	19.23	7.44
NBA	LAC-Memphis.csv	G	1	0	1	layup	no	43.59	0.87
NBA	NYK-Boston.csv	F	0	0	1	above head	no	87.59	7.08
NBA	NYK-Boston.csv	F	0	0	1	above head	no	32.8	7.43
NBA	NYK-Boston.csv	F	0	0	1	above head	no	87.82	0.6
NBA	LAC-Memphis.csv	G	0	0	1	above head	no	36.27	7.54
NBA	LAC-Memphis.csv	G	0	0	0	layup	dribble or cut	38.51	0.87
NBA	LAC-Memphis.csv	G	1	0	1	above head	no	51.48	6.05
NBA	LAC-Memphis.csv	G	1	0	0	layup	drive	17.94	1.41
NBA	LAC-Memphis.csv	G	1	0	1	above head	no	86.59	7.03
NBA	LAC-Memphis.csv	G	0	1	1	above head	no	74.66	7.17
NBA	LAC-Memphis.csv	G	0	0	1	above head	no	25.6	4.91
NBA	LAC-Memphis.csv	G	0	0	1	above head	no	19.81	7.87
NBA	LAC-Memphis.csv	G	1	0	1	above head	no	9.03	5.55
NBA	LAC-Memphis.csv	G	1	0	1	above head	no	8.73	6.1
NBA	LAC-Memphis.csv	G	0	0	1	above head	no	34.77	7.54
NBA	Denver-Golden State.csv	G	0	0	0	above head	dribble or cut	58.72	3.44
NBA	Denver-Golden State.csv	G	0	0	1	other	no	55.24	7.29
NBA	Denver-Golden State.csv	G	0	0	1	above head	no	46.67	6.14
NBA	Denver-Golden State.csv	G	1	0	1	above head	no	43.69	5.59
NBA	Denver-Golden State.csv	G	0	1	1	above head	no	77.52	7.25
NBA	Denver-Golden State.csv	G	0	0	1	above head	no	35.25	7.45
NBA	Denver-Golden State.csv	G	1	1	0	layup	dribble or cut	11.51	1.09
NBA	Denver-Golden State.csv	G	1	0	1	above head	no	89.29	7.02
NBA	Denver-Golden State.csv	G	0	0	1	above head	no	39.4	7.37
NBA	Denver-Golden State.csv	G	0	0	0	other	dribble or cut	51.96	2
NBA	Denver-Golden State.csv	G	1	0	1	above head	no	49.01	7.43
NBA	Denver-Golden State.csv	G	1	0	1	above head	no	60.28	7.27
NBA	Denver-Golden State.csv	G	1	0	0	hook shot	no	4.3	2.18
NBA	Denver-Golden State.csv	G	0	0	1	above head	no	2.38	7.85
NBA	Denver-Golden State.csv	G	0	0	1	above head	no	28.4	4.35
NBA	Denver-Golden State.csv	G	0	0	0	other	drive	37.8	4.35
NBA	Denver-Golden State.csv	G	1	0	1	above head	no	83.94	7.01
NBA	Denver-Golden State.csv	G	0	0	0	hook shot	no	36.8	1.82
NBA	Miami-Milwaukee.csv	F	0	0	1	above head	no	77.52	7.25
NBA	Miami-Milwaukee.csv	F	0	0	1	above head	no	84.04	7.11
NBA	Miami-Milwaukee.csv	F	1	0	0	other	no	42.79	1.68
NBA	LAC-Memphis.csv	F	0	0	1	above head	no	65.26	4.79
NBA	LAC-Memphis.csv	F	1	0	1	layup	no	5.42	0.58
NBA	LAC-Memphis.csv	F	0	0	1	layup	no	54.64	0.8
NBA	LAC-Memphis.csv	F	1	0	1	dunk	no	29.65	0.66
NBA	LAC-Memphis.csv	F	1	0	1	above head	no	64.61	4.04
NBA	OKC-Houston.csv	G	1	0	1	above head	no	70.67	4.73
NBA	OKC-Houston.csv	G	0	0	1	above head	no	66.67	7.29
NBA	OKC-Houston.csv	G	1	0	1	above head	no	11.39	7.44
NBA	OKC-Houston.csv	G	0	0	1	above head	no	83.99	7.06
NBA	OKC-Houston.csv	G	0	0	1	above head	no	5.83	7.5
NBA	OKC-Houston.csv	G	0	1	1	above head	no	28.84	7.45
NBA	OKC-Houston.csv	G	0	0	1	above head	no	73.82	7.2
NBA	OKC-Houston.csv	G	1	0	0	other	drive	8.41	1.86
NBA	OKC-Houston.csv	G	1	0	1	above head	no	11.14	7.88
NBA	Brooklyn-Chicago.csv	F	0	0	1	above head	no	72.17	5.83
NBA	Brooklyn-Chicago.csv	F	0	0	0	above head	no	9.29	3.37
NBA	Brooklyn-Chicago.csv	F	0	0	0	other	drive	26.64	2.31
NBA	Brooklyn-Chicago.csv	F	0	0	1	above head	no	42.39	7.27
NBA	Brooklyn-Chicago.csv	F	0	0	1	above head	no	48.17	7.3
NBA	Brooklyn-Chicago.csv	F	1	0	0	above head	dribble or cut	54.45	1.27
NBA	Brooklyn-Chicago.csv	F	0	0	1	above head	no	88.4	6.75
NBA	Brooklyn-Chicago.csv	F	0	0	1	layup	no	8.51	1.47
NBA	Brooklyn-Chicago.csv	F	0	0	1	above head	no	12.76	6.41
NBA	Brooklyn-Chicago.csv	F	0	0	1	layup	no	76.77	1.06
NBA	Brooklyn-Chicago.csv	F	0	0	1	above head	no	41.19	6.03
NBA	Brooklyn-Chicago.csv	F	1	0	1	above head	no	4.69	5.99
NBA	Brooklyn-Chicago.csv	F	1	0	0	layup	drive	43.36	0.71
NBA	LAC-Memphis.csv	G	0	1	1	above head	no	12.71	7.42
NBA	LAC-Memphis.csv	G	0	0	1	above head	no	46.96	7.3
NBA	LAC-Memphis.csv	G	1	0	1	above head	no	59.53	7.33
NBA	LAC-Memphis.csv	G	1	0	1	above head	no	88.86	7.13
NBA	SAS-LAL.csv	C	1	0	1	above head	no	63.21	4.7
NBA	SAS-LAL.csv	C	0	0	1	above head	no	15.42	6.14
NBA	SAS-LAL.csv	C	1	0	1	dunk	no	60.98	1.18
NBA	SAS-LAL.csv	C	0	0	1	above head	no	0	6.47
NBA	SAS-LAL.csv	C	0	0	1	above head	no	8.29	6.04
NBA	SAS-LAL.csv	C	0	0	1	above head	no	6.3	6.45
NBA	SAS-LAL.csv	C	0	0	1	above head	no	35.56	4.02
NBA	SAS-LAL.csv	C	1	0	0	above head	no	6.7	0.47
NBA	SAS-LAL.csv	C	0	0	1	above head	no	16.96	5.78
NBA	SAS-LAL.csv	C	0	0	1	above head	no	30.91	5.93
NBA	SAS-LAL.csv	C	1	0	1	above head	no	19.62	3.24
NBA	SAS-LAL.csv	C	1	0	1	above head	no	9.23	6.11
NBA	SAS-LAL.csv	C	1	0	1	above head	no	29.49	2.87
NBA	Miami-Milwaukee.csv	F	0	0	1	above head	no	7.43	7.58
NBA	Miami-Milwaukee.csv	F	1	0	1	tip-in	no	7.3	0.86
NBA	Miami-Milwaukee.csv	F	1	0	1	above head	no	2.95	7.42
NBA	OKC-Houston.csv	F	0	1	0	above head	dribble or cut	43.82	1.1
NBA	OKC-Houston.csv	F	1	0	1	above head	no	29.62	5.29
NBA	OKC-Houston.csv	F	0	0	1	above head	no	9.74	7.4
NBA	OKC-Houston.csv	F	0	0	1	above head	no	17.12	5.73
NBA	OKC-Houston.csv	F	1	0	1	above head	no	14.43	3.49
NBA	OKC-Houston.csv	F	1	0	0	other	drive	27.44	0.71
NBA	OKC-Houston.csv	F	1	0	0	other	no	68.84	1.28
NBA	OKC-Houston.csv	F	0	0	1	above head	no	67.56	7.42
NBA	OKC-Houston.csv	F	0	0	1	above head	no	12.3	7.41
NBA	OKC-Houston.csv	F	0	0	1	above head	no	37.02	7.41
NBA	OKC-Houston.csv	F	0	0	1	above head	no	19.68	5.82
NBA	OKC-Houston.csv	F	1	0	1	above head	no	32.27	4.59
NBA	OKC-Houston.csv	F	0	1	0	other	dribble or cut	14.38	0.88
NBA	OKC-Houston.csv	F	1	0	1	above head	no	3.36	7.42
NBA	OKC-Houston.csv	F	1	0	0	other	dribble or cut	17.15	1.29
NBA	OKC-Houston.csv	F	0	0	1	above head	no	43.09	4.86
NBA	Miami-Milwaukee.csv	G	1	0	1	above head	no	29.11	7.72
NBA	Miami-Milwaukee.csv	G	1	0	1	above head	no	29.26	5.46
NBA	Miami-Milwaukee.csv	G	1	0	1	above head	no	47.86	5.95
NBA	Miami-Milwaukee.csv	G	0	0	1	above head	no	36.34	7.35
NBA	Miami-Milwaukee.csv	G	0	0	0	layup	drive	13.68	1.61
NBA	Miami-Milwaukee.csv	G	1	0	1	above head	no	82.03	5.33
NBA	Miami-Milwaukee.csv	G	1	0	1	above head	no	14.64	6.46
NBA	Miami-Milwaukee.csv	G	0	0	1	above head	no	47.59	6.49
NBA	Miami-Milwaukee.csv	G	1	0	1	above head	no	79.54	5.59
NBA	Miami-Milwaukee.csv	G	0	0	1	above head	no	4.65	6.05
NBA	Miami-Milwaukee.csv	G	1	0	0	other	drive	8.57	2.92
NBA	Miami-Milwaukee.csv	G	0	0	1	above head	no	62.22	7.26
NBA	Miami-Milwaukee.csv	G	1	1	0	other	dribble or cut	51.65	1.46
NBA	Miami-Milwaukee.csv	G	0	0	1	layup	no	46.38	0.75
NBA	Miami-Milwaukee.csv	G	1	0	1	above head	no	34.54	6.05
NBA	Miami-Milwaukee.csv	G	0	0	1	above head	no	14.03	7.41
NBA	Miami-Milwaukee.csv	G	0	0	1	above head	no	85.87	7.2
NBA	Miami-Milwaukee.csv	G	1	0	0	layup	dribble or cut	64.87	0.96
NBA	Miami-Milwaukee.csv	G	0	0	1	above head	no	81.47	7.21
NBA	Brooklyn-Chicago.csv	F	1	0	1	hook shot	no	4.55	0.69
NBA	Brooklyn-Chicago.csv	F	1	0	1	hook shot	no	6.47	0.97
NBA	Brooklyn-Chicago.csv	F	0	0	0	above head	no	65.46	0.72
NBA	NYK-Boston.csv	G	0	1	1	dunk	no	0	0.96
NBA	NYK-Boston.csv	G	0	0	1	other	no	10.69	1.76
NBA	NYK-Boston.csv	G	0	0	1	layup	no	59.45	0.7
NBA	NYK-Boston.csv	G	1	0	0	layup	dribble or cut	43.36	0.71
NBA	NYK-Boston.csv	G	1	0	1	above head	no	64.55	7.23
NBA	NYK-Boston.csv	G	0	0	1	above head	no	28.04	7.64
NBA	NYK-Boston.csv	G	1	0	1	above head	no	30.4	4.63
NBA	NYK-Boston.csv	G	0	0	1	above head	no	35.57	5.99
NBA	NYK-Boston.csv	G	0	0	1	above head	no	68.11	7.16
NBA	NYK-Boston.csv	G	0	1	1	above head	no	53.53	1.15
NBA	NYK-Boston.csv	G	0	0	0	layup	drive	67.14	0.77
NBA	NYK-Boston.csv	G	0	0	0	other	dribble or cut	29.09	1.79
NBA	NYK-Boston.csv	G	1	0	1	above head	no	28.55	5.92
NBA	OKC-Houston.csv	G	1	0	1	above head	no	64.53	7.36
NBA	OKC-Houston.csv	G	0	0	1	above head	no	76.68	7.27
NBA	OKC-Houston.csv	G	1	0	1	above head	no	77.86	7.18
NBA	OKC-Houston.csv	G	1	0	1	above head	no	81.34	7.1
NBA	Denver-Golden State.csv	G	1	0	1	layup	no	40.4	1.26
NBA	Denver-Golden State.csv	G	0	1	0	other	dribble or cut	0	2.78
NBA	Denver-Golden State.csv	G	0	1	1	above head	no	47.22	7.42
NBA	Denver-Golden State.csv	G	1	0	0	other	dribble or cut	2.64	1.18
NBA	Denver-Golden State.csv	G	0	1	1	above head	no	81.47	7.21
NBA	Denver-Golden State.csv	G	1	1	0	other	drive	15.02	1.05
NBA	Denver-Golden State.csv	G	0	0	0	above head	no	60.41	0.94
NBA	Denver-Golden State.csv	G	0	1	1	above head	no	30.77	7.98
NBA	Denver-Golden State.csv	G	0	1	0	layup	dribble or cut	49.58	0.71
NBA	OKC-Houston.csv	G	1	0	1	above head	no	31.42	7.52
NBA	OKC-Houston.csv	G	1	0	1	above head	no	2.51	7.47
NBA	OKC-Houston.csv	G	0	0	1	above head	no	28.23	4.03
NBA	OKC-Houston.csv	G	0	0	1	above head	no	46.33	7.37
NBA	NYK-Boston.csv	C	1	0	1	above head	no	8.37	5.98
NBA	NYK-Boston.csv	C	0	0	1	layup	no	12.46	0.76
NBA	NYK-Boston.csv	C	0	0	1	above head	no	18.08	2.81
NBA	NYK-Boston.csv	C	1	0	1	above head	no	85.71	5.46
NBA	NYK-Boston.csv	C	0	0	1	above head	no	0.5	6.19
NBA	NYK-Boston.csv	C	0	0	1	above head	no	65.65	1.79
NBA	NYK-Boston.csv	C	1	0	1	other	no	56.62	1.04
NBA	NYK-Boston.csv	C	0	0	1	above head	no	37.05	3.34
NBA	NYK-Boston.csv	C	0	0	1	above head	no	10.39	5.74
NBA	NYK-Boston.csv	C	1	0	1	above head	no	46.26	2.18
NBA	NYK-Boston.csv	C	0	0	1	above head	no	78.73	3.22
NBA	NYK-Boston.csv	C	0	0	1	above head	no	44.18	6.72
NBA	LAC-Memphis.csv	C	0	0	1	above head	no	81.5	3.14
NBA	LAC-Memphis.csv	C	0	0	1	above head	no	24.69	3
NBA	LAC-Memphis.csv	C	0	0	0	hook shot	no	3.36	2.78
NBA	LAC-Memphis.csv	C	0	0	1	above head	no	21.02	4.1
NBA	LAC-Memphis.csv	C	1	0	1	above head	no	0.57	5.48
NBA	LAC-Memphis.csv	C	0	0	1	above head	no	58.71	2.48
NBA	LAC-Memphis.csv	C	0	0	0	hook shot	no	17.36	2.74
NBA	LAC-Memphis.csv	C	1	0	0	above head	no	10.88	2.88
NBA	LAC-Memphis.csv	C	0	0	1	above head	no	67.3	4.48
NBA	LAC-Memphis.csv	C	0	0	1	above head	no	43.23	5.32
NBA	LAC-Memphis.csv	C	0	0	1	above head	no	32.55	6.17
NBA	LAC-Memphis.csv	C	1	0	1	above head	no	72.66	2.11
NBA	LAC-Memphis.csv	C	0	0	1	other	no	0	5.53
NBA	LAC-Memphis.csv	C	1	0	1	above head	no	55.9	2.5
NBA	SAS-LAL.csv	F	0	0	1	above head	no	22.04	5.08
NBA	SAS-LAL.csv	F	1	0	1	hook shot	no	5.53	1.13
NBA	SAS-LAL.csv	F	0	0	1	above head	no	34.57	5.18
NBA	SAS-LAL.csv	F	1	0	1	above head	no	27.65	5.75
NBA	SAS-LAL.csv	F	1	0	1	layup	no	41.2	0.91
NBA	SAS-LAL.csv	F	1	0	1	above head	no	57.86	1.29
NBA	SAS-LAL.csv	F	1	0	1	above head	no	31.57	2.81
NBA	SAS-LAL.csv	F	0	0	1	above head	no	57.51	4.45
NBA	SAS-LAL.csv	F	1	0	1	above head	no	16.6	5.72
NBA	SAS-LAL.csv	F	0	0	1	above head	no	1.03	6.08
NBA	SAS-LAL.csv	F	0	0	1	above head	no	20.5	5.91
NBA	SAS-LAL.csv	F	1	0	1	above head	no	45.28	5.59
NBA	SAS-LAL.csv	F	0	0	1	above head	no	73.3	2.95
NBA	SAS-LAL.csv	F	0	0	1	above head	no	16.55	4.97
NBA	SAS-LAL.csv	F	0	0	1	above head	no	7.53	1.25
NBA	SAS-LAL.csv	F	0	0	1	above head	no	76.25	5.66
NBA	Atlanta-Indiana.csv	G	0	0	1	above head	no	6.73	7.9
NBA	Atlanta-Indiana.csv	G	0	0	1	above head	no	66.32	7.19
NBA	Atlanta-Indiana.csv	G	0	0	1	hook shot	no	17.48	0.54
NBA	Atlanta-Indiana.csv	G	0	0	1	above head	no	14.57	2.81
NBA	Atlanta-Indiana.csv	G	1	0	0	layup	dribble or cut	36.37	0.92
NBA	Atlanta-Indiana.csv	G	0	0	1	above head	no	23.1	7.63
NBA	Atlanta-Indiana.csv	G	0	0	1	above head	no	37.95	6.11
NBA	Atlanta-Indiana.csv	G	0	0	1	dunk	no	30.57	1.5
NBA	Atlanta-Indiana.csv	G	0	0	1	above head	no	0.84	7.46
NBA	Atlanta-Indiana.csv	G	0	0	1	above head	no	83.72	3.23
NBA	Atlanta-Indiana.csv	G	1	0	1	other	no	0.94	3.33
NBA	Atlanta-Indiana.csv	G	0	0	1	above head	no	25.64	7.42
NBA	Atlanta-Indiana.csv	G	0	0	1	above head	no	43.32	7.38
NBA	Atlanta-Indiana.csv	G	1	0	1	above head	no	49.36	1.22
NBA	Atlanta-Indiana.csv	G	0	0	1	above head	no	10.36	3.33
NBA	Brooklyn-Chicago.csv	F	1	0	1	hook shot	no	26.91	1.32
NBA	Brooklyn-Chicago.csv	F	1	0	1	above head	no	70.96	3.11
NBA	Brooklyn-Chicago.csv	F	1	0	1	layup	no	58.66	0.57
NBA	Brooklyn-Chicago.csv	F	0	0	1	above head	no	62.68	2.45
NBA	Brooklyn-Chicago.csv	F	1	0	1	above head	no	16.19	1.17
NBA	Brooklyn-Chicago.csv	F	0	0	1	dunk	no	62.03	2.28
NBA	SAS-LAL.csv	G	0	0	1	above head	no	44.15	6.25
NBA	SAS-LAL.csv	G	1	1	1	above head	no	4.62	7.43
NBA	SAS-LAL.csv	G	1	0	1	above head	no	62.74	2.82
NBA	SAS-LAL.csv	G	0	0	1	above head	no	8.01	7.42
NBA	SAS-LAL.csv	G	0	0	1	above head	no	26.89	6.02
NBA	SAS-LAL.csv	G	0	0	1	above head	no	37.99	5.48
NBA	SAS-LAL.csv	G	1	0	1	above head	no	89.82	7.08
NBA	SAS-LAL.csv	G	1	1	1	above head	no	32.58	7.48
NBA	SAS-LAL.csv	G	0	0	0	above head	no	24.16	0.93
NBA	SAS-LAL.csv	G	1	0	1	above head	no	62.74	2.82
NBA	SAS-LAL.csv	G	0	0	0	above head	no	23.23	1.1
NBA	SAS-LAL.csv	G	1	1	0	layup	dribble or cut	54.64	0.8
NBA	SAS-LAL.csv	G	0	1	1	above head	no	70.22	7.23
NBA	SAS-LAL.csv	G	1	0	1	above head	no	85.84	7.15
NBA	SAS-LAL.csv	G	0	0	1	above head	no	50.8	7.45
NBA	SAS-LAL.csv	G	0	0	1	above head	no	33.39	7.42
NBA	SAS-LAL.csv	G	0	0	1	above head	no	77.22	2.34
NBA	SAS-LAL.csv	G	0	1	1	above head	no	32.47	7.6
NBA	SAS-LAL.csv	G	1	1	1	above head	no	58.21	7.36
NBA	SAS-LAL.csv	G	1	0	1	above head	no	87.6	7.14
NBA	Atlanta-Indiana.csv	F	0	1	1	above head	no	76.87	7.38
NBA	Atlanta-Indiana.csv	F	1	0	1	layup	no	52.4	1.03
NBA	Atlanta-Indiana.csv	F	1	1	1	above head	no	78.81	7.21
NBA	Atlanta-Indiana.csv	F	0	0	1	above head	no	30.04	5.44
NBA	Atlanta-Indiana.csv	F	0	0	1	above head	no	28.3	7.35
NBA	Atlanta-Indiana.csv	F	0	0	1	above head	no	43.35	7.53
NBA	Atlanta-Indiana.csv	F	1	0	1	above head	no	20.41	7.49
NBA	Atlanta-Indiana.csv	F	0	0	1	above head	no	28.6	7.62
NBA	Atlanta-Indiana.csv	F	1	0	1	above head	no	45.42	7.41
NBA	NYK-Boston.csv	F	1	0	1	above head	no	68.48	2.16
NBA	NYK-Boston.csv	F	0	1	1	above head	no	28.3	5.97
NBA	NYK-Boston.csv	F	1	0	1	above head	no	44.47	5.13
NBA	NYK-Boston.csv	F	1	0	1	above head	no	49.24	7.55
NBA	NYK-Boston.csv	F	0	0	1	above head	no	33.16	7.46
NBA	NYK-Boston.csv	F	1	0	1	other	no	50.05	1.07
NBA	NYK-Boston.csv	F	0	1	0	above head	dribble or cut	66.58	1.3
NBA	NYK-Boston.csv	F	0	0	1	above head	no	11.34	6.09
NBA	NYK-Boston.csv	F	0	0	1	above head	no	28.27	8.16
NBA	NYK-Boston.csv	F	1	0	1	above head	no	79.32	7.26
NBA	NYK-Boston.csv	F	0	0	1	above head	no	57.66	5.6
NBA	NYK-Boston.csv	F	1	0	0	layup	drive	58.69	0.89
NBA	NYK-Boston.csv	F	1	1	1	above head	no	29.72	7.58
NBA	Denver-Golden State.csv	F	1	0	1	above head	no	49.1	0.79
NBA	LAC-Memphis.csv	F	1	0	1	layup	no	28.06	0.46
NBA	LAC-Memphis.csv	F	1	0	1	layup	no	50.18	0.64
NBA	LAC-Memphis.csv	F	0	0	1	above head	no	12.25	2.05
NBA	LAC-Memphis.csv	F	0	0	0	layup	dribble or cut	25.16	0.51
NBA	LAC-Memphis.csv	F	0	1	1	layup	no	61.28	0.62
NBA	LAC-Memphis.csv	F	0	0	0	other	no	16.3	1.75
NBA	LAC-Memphis.csv	F	0	0	1	above head	no	56.38	3.92
NBA	LAC-Memphis.csv	F	0	0	1	above head	no	59.97	3.02
NBA	Brooklyn-Chicago.csv	G	0	1	0	layup	dribble or cut	31.21	0.74
NBA	Brooklyn-Chicago.csv	G	0	0	1	above head	no	72.28	4.06
NBA	Atlanta-Indiana.csv	F	0	0	1	above head	no	82.36	3.9
NBA	Atlanta-Indiana.csv	F	1	0	1	layup	no	11.85	0.53
NBA	Atlanta-Indiana.csv	F	1	0	1	layup	no	41.84	0.33
NBA	Atlanta-Indiana.csv	F	0	0	1	hook shot	no	45.79	1.14
NBA	Atlanta-Indiana.csv	F	1	1	0	other	dribble or cut	14.81	1.28
NBA	OKC-Houston.csv	G	0	0	1	above head	no	47.66	5.6
NBA	OKC-Houston.csv	G	1	0	1	other	no	37.2	0.72
NBA	OKC-Houston.csv	G	0	0	1	above head	no	1.93	6.47
NBA	OKC-Houston.csv	G	0	1	1	above head	no	21.19	7.53
NBA	OKC-Houston.csv	G	0	0	1	above head	no	3.34	7.47
NBA	OKC-Houston.csv	G	1	0	1	above head	no	52.74	7.32
NBA	OKC-Houston.csv	G	0	0	1	above head	no	52.87	2.87
NBA	OKC-Houston.csv	G	1	1	0	above head	dribble or cut	61.28	0.62
NBA	OKC-Houston.csv	G	0	0	1	above head	no	54.17	1.07
NBA	OKC-Houston.csv	G	0	0	1	above head	no	18.04	7.56
NBA	OKC-Houston.csv	G	0	0	1	other	no	63.39	1.03
NBA	OKC-Houston.csv	G	1	1	0	layup	drive	40.49	0.75
NBA	OKC-Houston.csv	G	0	0	1	above head	no	44.82	7.49
NBA	OKC-Houston.csv	G	0	0	1	above head	no	36.41	6.05
NBA	OKC-Houston.csv	G	0	0	1	above head	no	0.82	7.57
NBA	OKC-Houston.csv	G	0	0	0	above head	no	72.02	1.14
NBA	OKC-Houston.csv	G	1	1	0	above head	dribble or cut	33.59	0.69
NBA	OKC-Houston.csv	G	1	1	1	other	no	31.97	1.13
NBA	Atlanta-Indiana.csv	G	0	0	1	above head	no	5.89	5.84
NBA	Atlanta-Indiana.csv	G	1	0	1	above head	no	45.62	5.94
NBA	Atlanta-Indiana.csv	G	1	1	0	layup	dribble or cut	52.4	1.03
NBA	Atlanta-Indiana.csv	G	1	0	0	other	dribble or cut	8.17	1.92
NBA	Atlanta-Indiana.csv	G	1	0	1	above head	no	51.51	7.65
NBA	Atlanta-Indiana.csv	G	1	1	1	layup	no	2.06	1.51
NBA	Atlanta-Indiana.csv	G	0	0	1	above head	no	27.9	7.44
NBA	Atlanta-Indiana.csv	G	0	1	0	other	dribble or cut	41.56	7.47
NBA	Atlanta-Indiana.csv	G	0	0	0	other	dribble or cut	57.86	1.29
NBA	Atlanta-Indiana.csv	G	0	0	1	hook shot	no	37.2	0.72
NBA	Miami-Milwaukee.csv	F	0	0	1	layup	no	65.93	0.6
NBA	Miami-Milwaukee.csv	F	0	0	1	above head	no	0	5.48
NBA	Miami-Milwaukee.csv	F	1	0	1	above head	no	2.91	1.07
NBA	Miami-Milwaukee.csv	F	1	0	1	hook shot	no	24.77	1.3
NBA	Miami-Milwaukee.csv	F	1	0	1	layup	no	67.37	1.06
NBA	Miami-Milwaukee.csv	F	0	0	1	hook shot	no	28.97	1.35
NBA	Miami-Milwaukee.csv	F	0	0	1	other	no	61.2	3.48
NBA	Miami-Milwaukee.csv	F	1	0	1	dunk	no	65.86	1.13
NBA	Miami-Milwaukee.csv	F	0	0	0	hook shot	no	63.3	1.64
NBA	Miami-Milwaukee.csv	F	0	0	1	hook shot	no	6.92	1.35
NBA	Atlanta-Indiana.csv	C	1	0	0	above head	no	28.28	3.22
NBA	Atlanta-Indiana.csv	C	1	0	0	hook shot	no	0	2.23
NBA	Atlanta-Indiana.csv	C	0	0	1	above head	no	22.74	4.51
NBA	Atlanta-Indiana.csv	C	0	0	1	above head	no	80.34	3.09
NBA	Atlanta-Indiana.csv	C	0	0	1	hook shot	no	77.13	3.07
NBA	Atlanta-Indiana.csv	C	1	0	1	hook shot	no	4.78	1.96
NBA	Atlanta-Indiana.csv	C	1	0	1	layup	no	36.13	0.37
NBA	Atlanta-Indiana.csv	C	0	0	1	above head	no	23.63	2.85
NBA	Atlanta-Indiana.csv	C	1	0	1	hook shot	no	0	1.73
NBA	Atlanta-Indiana.csv	C	1	0	1	hook shot	no	81.5	3.14
NBA	Atlanta-Indiana.csv	C	0	0	1	hook shot	no	54.45	1.27
NBA	Atlanta-Indiana.csv	C	0	0	1	above head	no	88.92	4.14
NBA	Atlanta-Indiana.csv	C	0	0	1	hook shot	no	62.72	2.69
NBA	Atlanta-Indiana.csv	C	1	0	1	hook shot	no	13.23	1.66
NBA	Atlanta-Indiana.csv	G	0	0	1	above head	no	7.89	7.53
NBA	Atlanta-Indiana.csv	G	0	0	1	above head	no	0.99	3.16
NBA	Atlanta-Indiana.csv	G	1	1	1	above head	no	88.41	7.13
NBA	Atlanta-Indiana.csv	G	1	0	1	above head	no	40.46	7.63
NBA	Atlanta-Indiana.csv	G	1	0	1	above head	no	18.84	7.42
NBA	Atlanta-Indiana.csv	G	1	0	1	above head	no	51.17	5.66
NBA	Atlanta-Indiana.csv	G	1	0	0	other	dribble or cut	61.96	3.33
NBA	Atlanta-Indiana.csv	G	0	0	1	above head	no	51.42	5.78
NBA	Atlanta-Indiana.csv	G	1	0	1	above head	no	8.22	6.09
NBA	Atlanta-Indiana.csv	G	1	0	1	layup	no	64.68	1.08
NBA	Brooklyn-Chicago.csv	G	0	0	1	hook shot	no	1.94	4.82
NBA	Brooklyn-Chicago.csv	G	0	0	1	above head	no	87.2	5.18
NBA	Brooklyn-Chicago.csv	G	0	0	1	above head	no	29.27	5.9
NBA	LAC-Memphis.csv	C	1	0	1	layup	no	6.86	0.91
NBA	LAC-Memphis.csv	C	0	0	1	above head	no	8.55	4.76
NBA	Atlanta-Indiana.csv	C	1	0	1	above head	no	72.46	5.19
NBA	Atlanta-Indiana.csv	C	0	0	1	above head	no	30.04	5.44
NBA	Atlanta-Indiana.csv	C	1	0	1	hook shot	no	25.46	2.41
NBA	Atlanta-Indiana.csv	C	0	0	1	hook shot	no	1.44	2.17
NBA	Atlanta-Indiana.csv	C	0	0	0	layup	drive	57.11	1.36
NBA	Atlanta-Indiana.csv	C	1	0	1	dunk	no	43.82	1.1
NBA	Atlanta-Indiana.csv	C	1	0	1	dunk	no	50.94	0.56
NBA	Atlanta-Indiana.csv	C	1	0	1	above head	no	36.73	5.73
NBA	Atlanta-Indiana.csv	C	0	0	1	above head	no	1.19	2.61
NBA	Atlanta-Indiana.csv	C	1	0	0	above head	no	63.72	2.91
NBA	Atlanta-Indiana.csv	C	0	0	1	above head	no	19.32	5.92
NBA	Atlanta-Indiana.csv	C	1	0	1	dunk	no	53.02	0.95
NBA	SAS-LAL.csv	C	1	0	1	above head	no	69.18	3.32
NBA	SAS-LAL.csv	C	1	0	1	other	no	60.98	1.18
NBA	SAS-LAL.csv	C	1	0	1	other	no	9.82	0.64
NBA	SAS-LAL.csv	C	1	0	1	hook shot	no	65.86	1.13
NBA	SAS-LAL.csv	C	1	0	1	layup	no	50.18	0.64
NBA	SAS-LAL.csv	C	0	0	1	above head	no	79.98	1.71
NBA	SAS-LAL.csv	C	0	0	1	hook shot	no	71.26	2.64
NBA	SAS-LAL.csv	C	1	0	1	above head	no	13.23	1.66
NBA	SAS-LAL.csv	C	1	0	0	hook shot	no	5.53	1.13
NBA	SAS-LAL.csv	C	1	0	1	above head	no	30.31	5.07
NBA	SAS-LAL.csv	C	0	0	1	above head	no	59.1	1.33
NBA	Brooklyn-Chicago.csv	F	1	0	1	above head	no	7.4	3.8
NBA	OKC-Houston.csv	F	1	0	1	above head	no	86.21	5.35
NBA	OKC-Houston.csv	F	1	0	1	above head	no	25.48	5.95
NBA	OKC-Houston.csv	F	1	0	1	layup	no	3.07	1.02
NBA	OKC-Houston.csv	F	0	0	1	above head	no	26.91	5.77
NBA	OKC-Houston.csv	F	1	1	1	other	no	43.59	0.87
NBA	OKC-Houston.csv	F	0	0	1	above head	no	10.06	6.23
NBA	OKC-Houston.csv	F	1	0	1	above head	no	44.41	3.73
NBA	OKC-Houston.csv	F	1	1	1	dunk	no	9.04	0.69
NBA	OKC-Houston.csv	F	1	0	1	above head	no	84.92	7.1
NBA	OKC-Houston.csv	F	0	0	1	dunk	no	83.72	0.71
NBA	OKC-Houston.csv	F	0	0	1	above head	no	86.75	7.2
NBA	Denver-Golden State.csv	G	0	1	0	layup	dribble or cut	54.19	0.6
NBA	Denver-Golden State.csv	G	0	0	1	above head	no	29.48	4.2
NBA	Denver-Golden State.csv	G	1	1	0	layup	dribble or cut	53.11	0.68
NBA	Denver-Golden State.csv	G	0	0	1	above head	no	0.42	7.41
NBA	Denver-Golden State.csv	G	1	1	0	layup	dribble or cut	20.78	0.61
NBA	Miami-Milwaukee.csv	F	0	0	1	above head	no	46.73	7.03
NBA	Miami-Milwaukee.csv	F	0	0	1	above head	no	0	2.67
NBA	Miami-Milwaukee.csv	F	1	1	1	above head	no	69.19	5.18
NBA	Miami-Milwaukee.csv	F	0	1	1	hook shot	no	81	2.26
NBA	Miami-Milwaukee.csv	F	0	0	1	layup	no	53.11	0.68
NBA	Miami-Milwaukee.csv	F	0	0	1	above head	no	50.61	1.34
NBA	Miami-Milwaukee.csv	F	0	0	1	above head	no	26.58	7.54
NBA	Denver-Golden State.csv	G	0	0	1	above head	no	40.88	7.32
NBA	Denver-Golden State.csv	G	0	0	1	above head	no	37.88	7.36
NBA	Denver-Golden State.csv	G	0	0	1	above head	no	4.83	3.23
NBA	Denver-Golden State.csv	G	0	0	1	above head	no	1.28	4.87
NBA	Denver-Golden State.csv	G	0	0	1	above head	no	0.42	7.46
NBA	Denver-Golden State.csv	G	0	0	1	above head	no	84.88	7.05
NBA	Denver-Golden State.csv	G	1	0	0	other	drive	81.61	2.42
NBA	Denver-Golden State.csv	G	0	0	1	above head	no	23.45	4.65
NBA	Denver-Golden State.csv	G	1	0	0	other	drive	19.5	2.77
NBA	Denver-Golden State.csv	G	1	0	1	above head	no	42.33	6.14
NBA	OKC-Houston.csv	G	0	0	0	above head	dribble or cut	54.45	1.27
NBA	OKC-Houston.csv	G	0	0	1	above head	no	29.99	7.41
NBA	OKC-Houston.csv	G	0	0	0	above head	dribble or cut	19.86	0.96
NBA	OKC-Houston.csv	G	1	0	1	above head	no	24.05	2.14
NBA	OKC-Houston.csv	G	1	0	1	above head	no	34.79	6.2
NBA	OKC-Houston.csv	G	1	0	1	above head	no	46.93	7.38
NBA	OKC-Houston.csv	G	1	1	0	layup	dribble or cut	54.19	0.6
NBA	Miami-Milwaukee.csv	F	1	0	0	above head	dribble or cut	24.16	0.93
NBA	Miami-Milwaukee.csv	F	1	0	1	above head	no	83.5	7.01
NBA	Miami-Milwaukee.csv	F	1	0	0	other	no	32.2	0.61
NBA	Miami-Milwaukee.csv	F	1	0	1	layup	no	27.44	0.71
NBA	Miami-Milwaukee.csv	F	0	0	1	above head	no	28.47	7.42
NBA	Miami-Milwaukee.csv	F	1	1	0	other	no	63.46	0.79
NBA	Miami-Milwaukee.csv	F	1	1	0	above head	no	4.57	2.73
NBA	Miami-Milwaukee.csv	F	0	0	0	above head	dribble or cut	46.38	0.75
NBA	Miami-Milwaukee.csv	F	1	0	1	layup	no	86.52	4.91
NBA	Miami-Milwaukee.csv	F	1	0	1	above head	no	43.49	0.79
NBA	Miami-Milwaukee.csv	F	1	0	0	layup	drive	46.22	0.83
NBA	SAS-LAL.csv	F	0	0	1	above head	no	47.53	7.38
NBA	SAS-LAL.csv	F	0	0	1	above head	no	85.27	5.63
NBA	SAS-LAL.csv	F	1	0	1	other	no	77.48	0.61
NBA	Atlanta-Indiana.csv	G	0	1	1	above head	no	52.32	7.43
NBA	Atlanta-Indiana.csv	G	0	0	0	other	no	35.98	1.39
NBA	Miami-Milwaukee.csv	G	0	0	0	above head	dribble or cut	36.74	2.37
NBA	Miami-Milwaukee.csv	G	0	0	1	above head	no	33.27	7.54
NBA	Miami-Milwaukee.csv	G	1	0	0	other	drive	61.38	3.04
NBA	Miami-Milwaukee.csv	G	0	0	1	above head	no	37.54	7.32
NBA	Miami-Milwaukee.csv	G	1	0	1	above head	no	21.34	7.48
NBA	Miami-Milwaukee.csv	G	0	0	1	above head	no	57.16	7.26
NBA	Miami-Milwaukee.csv	G	0	0	0	hook shot	no	48.09	1.02
NBA	Miami-Milwaukee.csv	G	1	0	0	layup	dribble or cut	45.72	1.22
NBA	Miami-Milwaukee.csv	G	0	0	1	above head	no	47.66	3.39
NBA	Miami-Milwaukee.csv	G	0	0	1	above head	no	8.94	1.75
NBA	Miami-Milwaukee.csv	G	0	0	1	above head	no	30.79	7.34
NBA	Miami-Milwaukee.csv	G	1	1	0	layup	dribble or cut	52.4	1.03
NBA	Miami-Milwaukee.csv	G	0	0	1	above head	no	50.09	5.96
NBA	Miami-Milwaukee.csv	G	1	0	1	above head	no	87.59	7.08
NBA	Miami-Milwaukee.csv	G	1	0	0	other	dribble or cut	2.03	4.6
NBA	Miami-Milwaukee.csv	G	1	0	1	above head	no	37.25	7.64
NBA	Miami-Milwaukee.csv	G	0	0	1	above head	no	46.02	7.41
NBA	Miami-Milwaukee.csv	G	0	0	1	above head	no	50.35	6.08
NBA	Miami-Milwaukee.csv	G	0	0	1	above head	no	19.37	7.38
NBA	Miami-Milwaukee.csv	G	1	0	1	above head	no	13.14	7.66
NBA	Atlanta-Indiana.csv	F	0	0	1	above head	no	43.84	3.85
NBA	Atlanta-Indiana.csv	F	0	0	1	above head	no	15.7	6.03
NBA	Atlanta-Indiana.csv	F	1	0	1	above head	no	87.64	4.58
NBA	Atlanta-Indiana.csv	F	1	0	1	layup	no	45.79	1.14
NBA	Atlanta-Indiana.csv	F	1	0	1	layup	no	39.01	0.95
NBA	Atlanta-Indiana.csv	F	1	0	1	above head	no	8.61	5.82
NBA	Atlanta-Indiana.csv	F	1	1	1	tip-in	no	36.3	0.64
NBA	Brooklyn-Chicago.csv	G	0	0	1	above head	no	32.09	7.38
NBA	Brooklyn-Chicago.csv	G	0	0	1	above head	no	47.19	7.49
NBA	Brooklyn-Chicago.csv	G	1	0	1	above head	no	79.87	5.14
NBA	Brooklyn-Chicago.csv	G	0	0	1	above head	no	15.02	5.67
NBA	Brooklyn-Chicago.csv	G	1	0	1	above head	no	89.66	5.44
NBA	Brooklyn-Chicago.csv	G	1	0	1	above head	no	49.15	7.2
NBA	Brooklyn-Chicago.csv	G	1	0	1	above head	no	48.74	7.39
NBA	Brooklyn-Chicago.csv	G	0	0	1	above head	no	88.37	5.01
NBA	Brooklyn-Chicago.csv	G	0	0	1	above head	no	30.73	5.86
NBA	Brooklyn-Chicago.csv	G	1	0	1	above head	no	84.36	4.16
NBA	Brooklyn-Chicago.csv	G	1	0	1	above head	no	17.99	5.99
NBA	Brooklyn-Chicago.csv	G	1	0	1	above head	no	7.14	2.19
NBA	Brooklyn-Chicago.csv	G	0	0	1	above head	no	89.37	7.13
NBA	OKC-Houston.csv	F	0	0	1	above head	no	49.35	5.95
NBA	OKC-Houston.csv	F	1	0	1	other	no	54.17	1.07
NBA	OKC-Houston.csv	F	1	0	1	dunk	no	15.89	0.6
NBA	OKC-Houston.csv	F	0	0	1	above head	no	86.43	5.67
NBA	OKC-Houston.csv	F	0	0	1	above head	no	5.28	2.96
NBA	LAC-Memphis.csv	C	1	0	1	dunk	no	80.2	1.1
NBA	SAS-LAL.csv	G	1	0	1	above head	no	75.26	3.77
NBA	SAS-LAL.csv	G	0	1	0	other	dribble or cut	29.35	2.55
NBA	SAS-LAL.csv	G	1	0	1	above head	no	44.05	5.24
NBA	SAS-LAL.csv	G	0	0	1	above head	no	0	4.27
NBA	NYK-Boston.csv	G	1	0	1	above head	no	73.39	7.21
[truncated: 3,025 more rows]
